# Supplementary material for: The effect of error aversion climate on impoverished leadership
Source: Front Psychol. 2025 Apr 15;16:1503447. doi: 10.3389/fpsyg.2025.1503447 (PMC12038752; doi:10.3389/fpsyg.2025.1503447)
Supplement: Supplementary file 1 [file Table_1.xlsx]

## Sheet: 修改只有差错规避
Raw data from the scenario experiment
CC="Error Aversion Climate";DD="Moral Disengagement";ZW="Ego Depletion";LD="Impoverished Leadership"
ccgb(0=LOW;1=HIFH )	CC1	CC2	CC3	CC4	CC5	CC6	CC7	CC8	CC9	CC10	CC11	DD1	DD2	DD3	DD4	DD5	DD6	DD7	DD8	ZW1	ZW2	ZW3	ZW4	ZW5	LD1	LD2	LD3	LD4	LD5	gender	age	major	grade
0	2	4	2	4	4	2	2	2	2	2	2	1	1	1	2	2	1	1	1	2	2	2	2	2	2	2	4	2	2	2	20	3	4
0	4	4	4	3	3	2	2	2	2	2	3	2	4	2	2	2	2	1	1	3	3	3	3	3	2	2	3	3	2	2	21	1	4
0	2	2	3	2	1	2	2	1	1	1	1	1	1	1	2	2	2	4	1	1	2	2	1	1	4	4	4	2	4	2	20	1	4
0	1	1	2	2	2	3	3	4	4	5	1	2	3	2	4	2	3	4	1	3	1	4	4	4	4	5	3	2	4	2	21	1	4
0	1	1	1	5	5	1	1	1	1	1	1	1	1	1	5	1	1	1	1	1	1	1	1	1	1	3	5	1	5	1	21	1	4
0	3	2	3	2	2	1	4	2	2	1	1	1	1	1	1	1	1	2	2	2	3	3	3	2	1	1	2	1	2	2	19	2	2
0	4	4	4	3	2	1	1	1	1	1	1	1	1	1	4	3	1	1	1	3	4	3	2	2	4	4	5	3	4	1	20	1	3
0	1	3	3	3	2	3	3	1	1	2	2	2	2	4	3	2	2	2	2	2	2	1	1	3	3	3	4	3	3	2	21	1	3
0	3	3	3	2	2	3	2	1	1	1	4	2	3	4	3	2	2	4	1	3	2	2	2	4	3	3	4	3	4	2	21	1	3
0	2	2	3	2	4	1	1	1	2	2	1	1	2	1	2	1	2	2	2	3	2	2	2	3	4	4	4	3	4	1	21	1	3
0	2	1	1	2	1	1	1	2	1	1	1	1	1	1	1	1	1	1	1	2	2	2	2	2	5	5	5	5	5	2	20	1	3
0	3	4	2	3	2	4	2	2	2	1	2	1	1	2	1	2	1	3	2	3	4	4	4	5	3	3	2	2	2	2	20	2	3
0	2	3	3	2	2	2	2	2	4	2	2	2	2	2	2	2	2	2	1	2	2	2	2	3	2	3	4	2	4	2	20	2	3
0	3	4	2	4	3	2	4	3	2	4	3	1	2	4	2	4	2	3	1	4	3	2	4	4	2	3	3	4	2	1	20	1	3
0	2	2	2	2	3	1	2	2	2	3	2	1	1	2	2	2	1	2	2	2	3	3	3	2	2	2	3	3	3	1	21	1	3
0	2	2	1	1	1	2	2	3	2	2	2	4	4	3	4	5	3	1	2	2	3	4	4	4	4	3	4	3	5	2	20	1	3
0	4	2	3	2	3	2	1	1	2	2	2	2	3	2	2	2	2	2	2	3	3	3	3	4	2	2	3	2	4	1	20	2	3
0	1	2	1	2	1	1	1	1	1	1	1	1	1	1	1	1	1	1	1	1	1	1	1	1	1	1	1	1	3	2	19	1	3
0	1	1	1	1	1	1	1	1	3	1	3	2	1	3	2	1	2	2	1	3	3	3	3	3	3	3	4	2	1	2	20	1	3
0	2	2	4	4	4	1	1	1	1	1	1	1	1	1	2	1	1	1	1	1	1	1	1	1	1	1	2	1	1	2	20	1	3
0	2	2	3	2	3	1	1	1	2	1	1	1	1	1	1	1	1	1	2	3	3	4	2	2	3	2	3	3	3	2	20	1	3
0	4	4	4	2	3	3	3	2	3	2	2	2	2	2	3	2	1	1	1	2	2	2	2	2	3	2	2	3	2	2	21	1	3
0	4	2	2	3	2	1	1	1	1	1	1	1	2	1	3	5	1	4	2	1	2	3	4	5	3	2	5	4	3	2	20	1	3
0	4	5	5	4	5	3	1	1	4	2	3	3	1	1	3	2	2	2	2	3	3	3	3	3	4	4	4	4	4	2	20	1	3
0	1	2	2	3	3	4	2	1	2	3	2	1	2	3	1	1	1	2	3	3	2	3	3	2	2	3	4	2	2	1	21	2	3
0	4	2	2	2	3	2	2	2	2	2	2	2	2	2	2	2	2	3	2	2	2	3	2	2	3	2	3	4	3	2	21	2	3
0	4	3	2	3	3	2	2	2	2	2	2	2	2	3	4	2	2	3	2	3	3	4	3	4	4	4	4	2	4	1	22	1	4
0	2	3	4	4	3	4	2	2	4	2	2	1	1	1	1	1	2	4	2	3	3	2	2	2	4	3	2	3	2	2	20	2	3
0	3	3	2	3	2	2	1	1	1	1	1	1	1	1	1	1	1	1	1	3	2	2	2	2	1	1	4	1	3	2	20	2	3
0	4	4	5	2	4	1	1	1	1	1	1	1	1	1	2	1	1	1	1	3	2	1	2	1	4	2	2	1	2	2	22	3	4
0	2	5	5	2	3	1	1	1	1	1	2	1	1	2	1	2	1	2	2	2	2	2	2	1	3	1	3	2	2	2	21	3	4
0	1	1	1	1	3	1	3	1	1	1	1	1	1	1	1	1	1	1	1	3	3	3	3	3	3	3	3	3	3	2	20	1	4
1	5	5	5	5	5	3	3	4	4	3	4	1	2	2	4	4	2	2	2	3	2	3	3	3	2	3	3	3	3	2	21	1	4
1	5	5	5	5	5	5	5	5	5	5	5	3	1	4	1	2	1	1	1	5	5	4	4	5	5	5	5	5	5	2	20	1	4
1	5	5	5	4	4	2	2	3	4	2	4	2	1	2	2	3	2	2	1	3	2	2	2	2	3	4	4	4	4	2	21	1	4
1	5	2	5	2	5	5	3	5	5	5	5	2	1	2	2	2	3	3	1	4	4	4	4	4	3	3	2	4	2	2	19	2	2
1	5	2	5	2	5	5	3	5	5	5	5	2	1	2	2	2	3	3	1	4	4	4	4	4	3	3	2	4	2	2	19	2	2
1	5	5	4	3	1	1	1	2	4	3	1	1	1	2	2	2	1	1	1	4	4	4	3	3	3	2	3	4	4	2	22	1	4
1	5	4	4	3	3	2	4	3	4	3	2	2	2	3	2	2	3	3	2	4	2	3	4	4	5	4	4	5	3	1	19	2	2
1	5	5	5	4	5	4	4	4	5	4	4	1	1	2	3	3	1	1	1	5	4	4	4	4	2	2	3	3	3	2	20	1	3
1	5	4	5	3	5	4	4	4	4	4	5	1	1	2	4	2	2	1	1	3	3	4	3	2	2	3	4	4	4	2	21	2	2
1	4	3	5	3	4	2	3	3	4	3	4	1	1	1	1	1	1	1	1	4	3	3	4	3	4	3	4	4	3	2	19	2	2
1	4	4	5	3	4	3	2	4	4	2	3	2	1	2	2	1	2	2	1	4	2	3	4	3	3	3	2	4	4	2	18	2	2
1	4	4	4	4	4	5	2	4	5	2	3	2	1	2	3	2	1	1	1	3	3	4	3	3	4	4	3	4	4	1	19	2	2
1	4	4	5	4	3	2	2	2	4	2	3	1	2	2	1	2	1	1	1	4	3	3	3	3	3	3	3	4	3	2	20	1	3
1	4	3	5	3	5	2	3	2	3	1	2	1	1	1	1	1	1	1	1	2	2	2	2	2	2	2	2	2	2	2	21	1	3
1	4	3	4	2	3	1	1	2	3	1	1	1	1	1	4	2	1	2	2	4	3	4	4	3	2	2	2	2	1	2	20	1	3
1	5	5	5	5	5	5	5	5	5	5	3	3	2	4	4	2	3	2	2	5	5	5	4	4	3	4	4	3	3	1	19	2	2
1	4	4	5	3	4	2	3	2	4	2	3	1	1	1	1	1	1	1	1	4	4	4	4	4	3	3	3	4	4	2	20	2	2
1	5	4	2	4	4	2	2	1	2	1	2	1	1	2	2	2	3	3	3	3	2	3	4	4	3	2	3	4	4	2	18	2	2
1	4	3	5	4	4	2	2	4	4	2	1	1	1	1	1	2	3	3	1	4	3	3	2	2	2	2	2	3	2	2	20	2	2
1	4	5	4	3	4	5	3	5	5	4	4	2	2	3	4	4	3	3	3	4	4	4	3	3	4	4	4	4	4	2	19	2	3
1	5	5	5	3	2	1	4	4	4	3	3	1	1	1	2	2	1	1	1	5	4	3	3	3	3	3	3	3	3	2	19	2	3
1	5	5	5	4	4	3	3	3	4	3	3	1	1	1	1	1	1	1	1	4	3	4	4	3	4	4	4	3	4	2	20	2	3
1	4	4	4	4	4	2	2	2	4	3	2	2	2	2	2	2	2	2	2	4	4	4	3	3	3	3	4	3	3	2	20	2	3
1	5	4	5	4	4	3	4	4	4	3	3	2	2	2	3	2	2	2	2	4	4	4	4	4	3	4	4	4	4	2	20	2	3
1	4	4	4	4	4	4	3	4	4	3	4	1	1	2	1	2	2	2	1	4	4	4	4	4	4	3	3	4	2	2	21	2	3
1	2	3	3	4	5	3	2	4	3	2	3	2	3	3	4	1	4	2	5	2	3	2	4	2	3	2	3	4	3	1	21	1	4
1	5	5	5	4	3	3	3	3	3	4	4	1	1	1	2	1	2	2	1	4	4	3	4	3	3	3	2	4	3	1	20	2	4
1	3	2	2	3	2	2	3	4	4	4	4	3	2	4	3	2	3	2	3	1	3	4	2	4	3	3	4	2	4	1	22	3	4
1	5	5	4	2	4	5	4	4	4	5	4	3	1	1	3	3	2	1	1	4	3	3	2	3	4	2	4	3	4	1	22	3	3
1	5	4	3	4	3	1	1	2	4	1	1	1	1	1	2	1	2	1	4	3	4	4	3	3	4	2	3	2	1	1	21	2	4
1	4	2	3	4	5	4	4	4	3	4	4	3	2	2	1	4	4	4	4	3	4	3	2	2	3	3	2	4	3	1	22	2	4
1	4	4	5	3	3	3	4	3	4	4	3	2	2	3	2	3	3	3	4	5	4	3	3	4	3	4	3	4	3	1	21	2	4
1	1	2	1	2	2	2	3	2	1	2	2	2	1	2	3	2	2	1	2	2	2	3	2	3	2	3	2	3	2	1	22	2	4
1	4	3	5	4	4	3	2	5	5	4	5	3	3	2	2	1	2	2	1	4	4	5	3	3	4	3	2	5	2	1	20	2	4
1	4	5	4	5	5	3	1	4	4	5	5	5	3	3	1	1	1	1	1	4	3	3	2	4	5	4	3	4	3	1	21	2	4
1	5	5	5	3	4	4	3	4	4	4	5	2	1	1	1	2	1	1	1	5	4	4	4	4	4	4	4	4	5	1	23	5	5
1	5	5	5	5	5	4	3	4	4	4	3	4	2	4	2	4	2	2	4	4	3	4	4	4	3	4	4	4	4	1	23	4	5
1	5	5	5	3	5	3	3	3	5	5	5	1	2	2	2	2	2	2	2	5	4	3	3	3	2	3	3	3	4	1	19	5	5
1	4	3	3	4	4	3	2	3	3	2	2	2	1	2	3	2	2	1	2	3	2	4	3	2	4	4	4	3	3	1	23	6	5
1	2	4	3	3	4	3	1	1	2	2	2	2	1	1	3	2	1	1	1	1	3	4	4	3	4	2	3	4	2	2	22	1	4
1	5	5	5	5	5	5	2	3	2	2	2	1	1	3	3	2	1	2	1	4	3	4	4	3	2	2	3	3	3	2	21	1	4
1	5	4	5	5	5	4	5	4	4	4	4	1	1	1	1	1	1	1	1	4	4	3	4	4	4	3	2	4	4	2	20	1	4
1	5	4	4	4	4	3	3	3	3	4	3	2	2	4	3	2	3	3	3	5	4	5	3	3	3	2	3	4	4	2	22	1	4
1	5	1	5	3	4	4	4	4	5	4	4	1	1	2	3	3	2	1	1	3	2	2	3	3	4	4	4	4	3	2	21	1	4
1	5	5	5	5	5	1	1	1	3	2	2	1	1	1	1	1	1	1	1	5	5	4	3	3	2	2	5	3	2	2	21	1	4
1	4	4	4	3	4	2	3	2	3	2	2	1	2	2	2	1	2	3	1	3	3	2	3	2	2	3	4	2	2	2	21	1	4
1	4	3	4	4	5	4	4	4	4	4	3	2	3	3	4	1	2	4	4	5	5	4	5	4	3	4	4	5	4	2	19	2	3
1	5	3	5	3	4	1	3	4	3	4	3	1	1	1	3	2	1	2	2	5	1	4	3	3	1	1	1	1	1	2	21	2	3
1	5	3	5	2	5	1	1	3	4	4	3	4	2	3	3	4	2	3	2	3	4	2	3	4	2	3	3	4	2	2	20	1	3
1	5	3	5	2	5	1	3	4	4	3	3	3	4	2	3	3	4	2	3	2	3	4	3	2	3	4	2	3	4	2	21	1	3
1	5	5	5	5	5	5	5	3	5	5	5	1	2	2	4	2	2	1	1	5	5	4	5	5	4	4	5	3	4	2	19	1	3
1	5	3	5	2	5	1	1	3	4	4	3	3	4	3	2	3	2	3	4	4	3	3	4	1	3	3	2	3	3	2	20	1	3
1	5	3	5	2	5	5	1	3	3	4	4	3	2	4	3	3	2	3	2	3	2	3	2	3	3	4	4	3	3	2	20	1	3
1	5	5	5	5	5	2	5	2	3	1	2	1	1	1	1	1	1	1	1	2	2	2	1	1	1	3	3	3	2	2	20	2	2
1	5	5	5	5	4	5	5	5	5	5	5	5	5	4	2	1	2	1	2	4	3	4	4	3	4	4	5	4	5	2	20	1	3
1	5	5	5	4	5	4	2	5	5	5	4	2	1	3	5	3	1	5	2	4	4	5	4	4	2	4	4	5	2	2	20	1	3
1	3	3	5	5	4	2	5	1	2	2	3	1	1	1	2	2	1	1	1	3	2	3	3	3	3	4	4	4	3	2	19	2	2
1	5	4	4	2	4	1	1	1	5	1	2	1	1	1	4	2	2	1	1	5	4	4	4	5	4	3	4	2	2	2	20	1	3
1	4	4	4	4	4	3	2	2	4	3	4	1	2	1	3	2	2	2	2	2	2	3	4	3	2	3	3	3	3	2	20	1	3
1	5	5	5	3	5	5	1	4	5	5	5	1	1	3	5	2	1	1	1	5	5	5	5	4	4	2	2	5	5	2	20	1	3
1	5	5	5	5	5	5	1	4	5	5	2	2	1	1	1	1	1	1	1	3	4	5	5	3	5	5	3	4	4	2	21	1	3
1	5	5	5	3	5	4	4	4	5	5	4	3	1	2	5	5	2	4	1	5	4	4	4	4	3	3	4	4	2	2	20	1	3
1	4	2	3	3	5	2	2	2	2	2	2	4	4	3	1	2	2	1	3	4	3	3	1	2	4	3	3	4	4	2	20	1	3
1	5	4	4	3	4	1	2	4	4	4	4	1	1	1	2	1	1	2	2	4	3	4	3	3	4	4	4	4	3	2	19	1	3
1	5	4	5	4	5	3	3	3	3	2	4	2	3	3	5	3	3	2	2	5	5	4	4	5	5	5	5	5	5	2	20	1	3
1	5	5	4	4	5	5	4	5	5	5	5	2	1	1	2	2	2	1	2	4	4	4	4	3	4	3	4	4	4	2	20	1	3
1	5	5	5	3	5	5	5	1	5	5	5	1	1	3	1	2	1	5	1	5	5	5	5	5	5	5	5	5	5	1	20	2	3
1	4	4	4	4	4	4	1	4	4	4	4	1	1	1	4	1	1	1	1	4	4	4	4	4	4	4	4	4	3	1	20	2	2
1	4	1	5	3	4	5	1	4	5	2	5	1	1	1	3	2	1	2	1	4	2	4	3	4	4	4	2	5	3	2	19	2	2
1	5	5	5	5	5	4	2	4	4	4	4	1	1	1	2	2	2	1	2	5	4	4	5	4	4	4	3	5	4	2	19	2	2
1	5	4	5	3	5	2	2	1	5	4	5	2	2	3	4	3	3	3	2	4	4	5	4	4	3	4	3	3	3	1	21	3	4
1	5	5	5	4	5	5	4	5	5	5	5	1	2	2	4	2	1	1	2	5	4	4	4	5	4	4	3	5	3	2	21	3	4
1	4	5	4	3	5	3	5	4	4	3	5	1	1	1	1	1	1	1	1	3	3	3	3	3	4	4	3	3	4	2	21	3	4
1	5	4	5	3	5	4	5	4	4	5	4	1	1	2	3	1	1	1	1	5	5	5	4	3	4	4	3	3	4	2	21	3	4
1	4	2	4	4	4	4	4	4	4	4	4	4	3	4	4	3	4	4	4	4	3	4	3	4	4	2	4	3	4	1	22	3	4
1	5	5	5	5	5	5	4	2	4	4	3	3	1	1	1	1	1	4	4	4	4	4	4	5	5	4	4	3	3	1	21	1	4
1	5	4	5	3	5	5	4	4	5	5	2	1	1	3	2	3	2	3	2	5	4	4	5	4	4	3	3	4	5	1	21	1	4
1	5	4	5	4	4	3	3	3	4	4	3	2	1	2	1	1	1	2	1	4	4	5	5	5	4	5	4	4	3	2	21	1	4
1	5	5	5	5	5	5	5	5	5	5	5	5	1	5	1	5	5	1	1	5	5	5	5	5	5	5	5	5	5	1	21	1	4
0	2	3	3	2	4	2	2	2	3	3	2	2	3	4	4	4	4	3	3	3	3	2	3	4	4	4	5	4	4	2	21	1	4
0	2	2	4	3	3	1	2	1	2	2	2	1	1	1	3	2	2	1	2	3	2	3	2	2	2	1	3	2	2	2	20	3	4
0	1	1	1	1	1	1	2	1	2	2	2	2	1	2	3	1	2	1	1	2	2	4	4	4	4	4	2	4	3	2	21	3	4
0	3	3	4	4	3	2	2	2	2	2	2	1	1	1	1	1	1	1	1	2	3	4	3	4	3	3	2	3	2	2	20	2	3
0	3	4	3	4	3	3	3	4	4	3	3	4	5	5	5	3	3	5	4	5	5	3	3	2	3	3	2	4	2	2	21	1	3
0	2	2	2	2	2	2	2	2	2	2	2	4	4	4	3	2	3	2	2	4	4	4	5	5	4	4	5	4	5	2	20	1	3
0	5	5	5	2	5	1	1	1	1	1	1	2	2	2	2	2	3	4	2	1	2	3	2	2	2	2	3	2	4	2	20	2	3
0	2	4	2	4	3	3	3	2	3	3	4	3	2	3	4	2	3	3	2	3	3	3	3	4	4	3	3	4	3	2	21	1	3
0	2	2	2	2	3	1	1	1	1	1	1	1	1	1	1	1	1	1	1	1	1	2	1	2	1	1	2	1	1	2	20	1	3
0	1	1	2	2	3	2	2	2	1	1	1	1	1	3	2	2	1	2	3	1	2	2	2	3	2	2	2	2	4	2	21	1	3
0	3	3	3	3	3	2	2	1	2	2	2	1	1	1	1	1	1	1	2	3	3	3	2	2	2	2	2	2	2	2	20	2	3
0	3	2	2	2	2	4	4	3	3	4	3	2	3	2	4	2	2	2	2	2	1	4	1	3	4	2	2	2	2	2	21	2	3
0	3	2	2	3	2	1	1	1	1	1	1	2	1	1	3	1	1	2	1	2	2	2	2	2	2	2	4	3	3	1	20	1	3
0	2	3	2	2	2	3	2	1	2	2	2	2	2	1	1	2	2	2	2	2	2	2	2	2	3	2	2	2	2	2	20	1	3
0	4	4	4	3	4	2	2	2	2	2	2	2	2	2	1	1	1	2	2	4	2	4	2	3	2	2	3	3	3	2	20	2	3
0	2	2	2	2	2	2	2	1	1	1	2	2	2	2	2	2	2	2	2	2	2	2	2	2	2	2	2	2	2	2	20	2	3
0	2	2	2	2	2	2	1	1	1	1	2	2	2	2	2	2	2	2	1	2	2	2	2	2	2	2	2	2	2	2	19	2	3
0	4	3	3	3	3	2	1	1	2	2	1	1	2	2	2	2	3	2	2	3	2	4	2	2	3	3	4	3	4	2	20	2	3
0	2	2	3	2	3	2	2	4	3	3	2	2	2	3	3	3	3	2	2	2	2	3	3	4	2	2	3	3	3	2	21	2	3
0	2	4	2	2	3	2	1	1	2	1	2	2	2	3	3	3	3	3	3	2	4	4	3	4	2	4	4	4	4	2	20	2	3
0	4	3	3	1	2	1	1	1	1	3	2	1	1	3	2	4	2	2	2	3	3	2	2	2	4	4	2	4	2	2	20	2	3
0	3	4	2	2	2	1	2	1	1	1	1	1	1	1	2	1	1	3	1	2	3	1	2	1	1	1	1	1	2	1	20	1	3
0	3	2	2	5	5	5	1	1	3	1	1	1	1	2	1	1	1	1	1	3	3	3	2	1	1	4	4	1	1	2	20	1	3
0	2	1	2	1	1	1	1	1	1	1	1	1	1	2	1	1	1	1	1	1	1	1	1	1	1	1	1	1	1	1	20	1	3
0	1	1	1	1	1	1	1	1	1	1	1	1	1	1	2	1	1	1	1	1	1	1	1	1	1	1	1	1	1	1	19	1	3
0	2	4	2	1	1	1	2	1	3	2	1	1	1	1	1	3	2	4	1	2	2	3	4	2	1	3	2	2	3	1	21	1	3
0	4	2	2	3	3	4	2	2	2	2	2	4	4	4	2	4	2	4	4	2	2	2	2	2	4	2	4	4	4	2	21	1	3
0	2	3	2	2	4	2	2	1	1	1	2	1	3	1	4	3	1	2	2	2	3	3	2	2	2	3	3	3	3	2	19	1	3
0	1	1	1	2	3	1	2	1	1	3	2	1	1	1	1	2	1	1	2	2	1	3	3	1	4	3	4	5	4	1	20	1	3
0	1	1	1	1	2	4	4	4	2	2	2	2	4	4	4	4	4	4	4	4	4	4	4	4	2	2	4	4	5	1	20	1	3
0	5	4	3	2	3	1	1	1	1	1	1	1	1	1	3	3	1	2	2	3	2	4	3	2	2	2	3	3	3	1	20	1	3
0	2	3	3	2	1	1	2	2	2	2	2	2	2	1	2	2	2	3	1	2	2	3	3	4	3	2	4	3	2	2	19	2	3
0	2	4	3	1	4	1	1	1	1	1	1	1	4	1	2	2	2	2	3	1	2	1	2	1	1	1	2	2	2	2	20	2	3
0	1	2	2	2	2	2	2	1	3	2	3	1	2	1	3	2	2	2	2	3	3	3	4	5	3	3	4	3	5	2	21	2	3
