# Supplementary material for: The effect of error aversion climate on impoverished leadership
Source: Front Psychol. 2025 Apr 15;16:1503447. doi: 10.3389/fpsyg.2025.1503447 (PMC12038752; doi:10.3389/fpsyg.2025.1503447)
Supplement: Supplementary file 2 [file Table_2.xlsx]

## Sheet: 领导不为400数据问卷调查
The original data of the questionnaire survey
LD="Impoverished Leadership";DD="Moral Disengagement";CC="Error Aversion Climate";ZW1="Ego Depletion";FY=" prevention regulatory focus";CJ="promotion regulatory focus"
Gender	Age	Education	Position	Tenure	Nature	Industry	Performance	LD1	LD2	LD3	LD4	LD5	DD1	DD2	DD3	DD4	DD5	DD6	DD7	DD8	CC2	CC3	CC4	CC6	CC7	CC8	CC9	CC10	CC11	ZW1	ZW2	ZW3	ZW4	ZW5	FY1	FY2	FY3	CJ1	CJ2	CJ3	CJ4
1	2	2	2	2	6	7	1	1	1	2	1	2	1	1	1	1	1	1	1	1	1	3	3	3	3	3	3	3	3	3	3	1	1	3	5	5	3	4	5	5	3
1	2	2	2	2	6	7	2	2	2	2	2	2	1	1	1	1	1	1	1	1	2	2	2	2	2	2	4	4	4	2	2	2	2	2	2	2	2	2	2	2	2
2	2	2	2	2	6	7	2	1	3	3	1	1	2	3	2	4	2	1	2	1	3	3	4	4	4	2	3	2	3	4	2	2	4	2	2	3	4	4	4	4	4
2	2	2	3	3	6	7	3	2	1	2	1	1	1	1	1	1	1	1	1	1	3	3	3	2	2	2	5	2	2	2	2	2	2	2	2	2	2	5	5	5	5
1	5	2	2	4	5	2	1	1	1	4	4	4	1	1	1	1	2	2	2	2	4	4	2	1	1	3	4	2	3	2	2	2	2	2	2	2	2	5	1	5	5
2	3	2	2	2	6	7	2	3	2	2	3	3	2	2	3	4	3	2	3	3	4	3	3	3	4	3	4	3	3	3	3	3	3	3	3	3	3	3	3	3	3
2	3	3	3	2	1	2	3	2	2	3	2	2	3	4	3	2	1	1	2	2	3	3	3	2	2	2	2	3	3	3	2	2	2	2	3	3	2	4	4	4	4
2	2	2	2	1	6	7	2	1	1	4	1	1	1	1	1	1	1	1	1	1	3	3	3	2	2	2	2	2	3	2	2	2	2	2	2	3	3	4	4	4	3
1	2	2	2	1	6	7	3	2	1	1	2	1	1	2	1	4	2	1	1	1	5	5	3	3	1	1	5	4	3	4	1	1	1	1	4	4	4	4	4	4	3
2	3	3	2	2	6	2	2	1	2	2	3	2	1	2	3	4	2	2	2	2	4	5	4	3	4	3	4	3	3	4	4	4	4	3	2	2	2	3	4	4	4
1	3	2	2	2	6	7	2	2	2	2	4	2	4	2	2	2	2	2	1	1	4	4	2	2	2	2	4	3	3	2	1	1	1	1	2	2	2	4	4	4	4
2	2	2	2	2	6	2	2	2	2	2	1	1	1	1	2	3	3	2	3	2	4	4	4	2	2	2	3	2	3	1	1	1	1	1	2	2	2	2	4	4	3
1	2	2	2	2	1	6	1	4	3	4	4	3	2	2	3	4	2	2	2	3	3	2	4	2	3	1	4	3	2	4	3	2	3	2	3	4	2	4	4	4	4
2	3	2	2	2	5	7	3	2	3	2	3	2	1	1	2	3	3	2	3	3	3	3	4	2	3	2	3	3	3	3	2	3	3	3	2	2	2	4	4	4	4
1	2	2	3	2	6	7	2	3	2	3	4	1	2	3	4	3	2	1	1	1	3	5	2	3	5	2	4	4	4	4	1	2	3	1	1	1	5	4	2	2	3
1	3	2	2	2	5	7	2	1	1	2	1	1	2	1	2	1	3	1	1	1	1	1	1	1	3	1	1	1	1	3	1	2	3	1	3	3	1	3	2	3	3
2	1	2	2	2	6	7	2	2	2	2	2	2	2	3	1	4	2	2	1	1	2	2	2	3	4	3	4	1	2	2	2	2	4	2	2	2	3	4	4	4	4
2	2	3	2	2	6	7	2	2	2	3	4	3	2	3	1	1	1	1	1	2	3	2	3	4	3	3	4	3	3	4	3	2	2	2	4	4	3	3	3	3	3
2	2	2	2	2	6	7	2	4	4	4	4	4	2	1	2	4	2	2	2	3	3	4	3	4	3	3	4	3	3	4	4	4	4	4	4	4	4	4	4	4	4
2	2	2	2	2	6	7	2	4	4	4	4	4	2	2	2	2	2	2	2	2	4	4	4	4	4	4	4	3	4	4	4	4	4	4	4	4	4	4	4	4	4
1	2	2	2	2	6	7	1	5	5	5	3	4	3	2	2	2	2	2	1	1	4	4	4	2	2	3	4	2	3	4	4	4	3	2	4	4	4	2	4	3	4
2	3	2	2	3	5	7	1	4	2	5	5	5	1	1	1	1	1	1	4	2	2	2	2	2	2	2	4	2	2	5	4	4	4	5	2	2	2	2	2	2	2
1	4	3	3	3	1	6	3	2	2	1	2	1	1	1	1	1	2	2	1	2	4	4	4	2	2	3	3	2	2	3	2	2	2	1	2	2	2	4	4	5	4
2	2	2	2	2	6	7	2	2	2	3	4	3	1	1	2	4	2	2	1	1	4	4	4	2	2	2	4	2	2	4	2	2	3	2	4	2	2	4	4	4	2
2	2	2	2	3	6	5	2	1	2	2	4	2	3	3	2	4	4	2	3	2	4	2	4	2	2	4	4	4	4	2	3	2	4	2	3	2	4	2	4	4	3
2	2	2	2	3	1	5	3	1	1	1	3	3	1	1	1	1	1	1	1	1	2	2	2	4	3	2	4	3	4	4	2	2	4	4	2	2	2	5	5	2	5
1	3	3	4	3	2	6	3	1	1	1	1	1	1	1	1	2	2	2	2	2	2	2	2	2	2	2	2	2	2	3	3	2	2	3	3	2	3	4	4	4	4
2	3	3	3	2	2	6	3	4	3	3	1	2	1	2	2	2	2	3	3	4	4	4	4	3	3	2	4	3	3	3	2	4	4	3	4	3	2	4	4	3	4
1	3	2	3	2	1	5	2	2	2	3	4	2	2	2	3	3	2	3	3	2	4	4	4	3	4	3	3	4	4	3	2	2	2	2	2	3	3	4	4	4	4
2	3	2	3	3	1	5	3	3	3	4	3	5	3	5	4	4	4	4	4	5	5	5	4	4	4	3	4	4	4	4	5	5	5	3	4	5	3	4	4	2	3
2	3	3	3	3	4	6	2	2	2	3	3	3	2	2	2	2	2	2	2	2	3	4	4	2	2	2	3	2	3	3	3	2	2	2	3	3	4	4	4	4	4
2	2	3	3	3	5	3	2	2	2	3	2	3	1	1	2	2	3	2	1	2	2	2	3	1	1	1	1	1	1	2	1	1	1	1	1	1	2	4	4	4	5
2	3	2	4	2	2	2	2	2	2	2	2	2	2	1	2	2	1	1	2	2	2	2	2	2	1	3	4	2	2	2	1	1	2	2	1	1	2	4	4	4	4
2	2	2	2	2	3	6	2	2	2	2	2	2	1	3	1	2	2	2	1	1	3	4	3	2	2	3	3	3	3	4	2	3	3	3	4	4	3	4	4	3	4
1	3	2	2	3	1	5	3	1	1	1	1	1	1	1	1	1	1	1	1	1	1	1	1	3	3	3	3	3	3	1	1	1	1	1	1	1	1	5	5	5	5
1	4	3	4	1	2	1	3	3	2	2	2	3	1	2	2	3	2	2	2	2	4	4	3	2	2	2	2	2	2	4	4	4	4	4	5	4	3	4	4	4	3
1	3	2	2	3	2	6	1	1	1	1	1	1	1	1	3	3	2	1	1	1	5	5	5	1	5	3	5	1	3	2	1	1	1	1	1	1	1	1	1	1	1
1	3	1	3	1	2	2	3	3	3	4	3	3	3	3	3	3	3	3	3	3	5	4	4	5	3	3	3	4	3	3	3	4	3	3	4	4	4	3	3	4	4
2	3	3	3	4	2	7	3	1	1	1	1	1	1	2	3	2	2	3	2	3	3	2	2	3	3	3	4	2	2	1	1	1	1	1	3	2	2	2	4	4	4
1	4	3	2	3	4	6	2	4	2	3	2	2	3	2	3	2	2	2	2	3	3	3	3	3	2	2	3	3	2	3	4	4	3	2	3	3	3	4	4	4	3
1	4	3	3	4	3	6	3	1	1	1	1	1	3	2	3	3	2	3	3	3	2	3	2	1	2	1	3	2	2	2	2	1	2	1	2	1	1	4	5	5	4
1	4	2	2	3	2	1	3	4	3	5	2	3	4	1	2	1	1	2	4	2	4	4	4	2	4	4	4	5	5	4	2	2	3	1	2	2	4	5	5	4	5
1	2	2	2	2	2	2	3	3	2	3	4	4	2	3	4	2	2	2	2	1	2	4	4	1	1	3	5	1	1	5	4	4	4	4	4	4	4	4	4	1	3
1	2	2	2	2	2	1	3	2	2	1	2	1	1	2	2	2	2	2	1	1	3	3	2	3	3	2	3	2	3	2	2	2	3	2	3	3	2	3	3	2	3
2	2	2	2	3	1	7	3	1	1	1	1	1	1	1	1	1	1	1	1	1	2	3	2	1	1	1	1	1	1	1	2	1	1	1	1	1	1	1	3	3	2
1	3	2	2	2	1	5	3	2	2	2	2	2	3	3	3	3	3	3	3	3	4	4	4	4	4	4	4	4	4	2	2	2	2	2	2	2	2	2	2	2	2
2	3	3	3	1	2	3	3	1	1	1	1	1	1	1	1	1	1	1	1	1	4	2	2	1	1	1	3	1	1	1	1	1	1	1	2	1	1	4	4	4	4
2	5	2	2	4	2	2	3	2	2	2	3	2	2	2	2	2	2	2	2	2	3	3	3	2	2	2	3	2	2	3	2	2	3	2	2	2	2	3	4	4	4
2	3	2	3	3	2	1	2	2	4	4	2	3	2	1	1	2	2	1	2	2	3	4	2	2	2	2	2	2	2	2	2	3	3	3	4	4	3	3	4	3	2
2	2	3	2	2	2	1	3	1	2	2	2	2	1	1	1	1	1	1	1	1	2	2	2	1	2	2	2	1	1	3	2	2	2	1	2	2	2	2	2	2	2
1	4	3	3	3	2	6	2	4	4	4	4	5	1	2	3	4	3	3	4	3	3	4	3	2	1	3	3	2	3	4	3	3	4	3	2	3	2	4	4	4	4
1	3	2	3	3	2	2	3	2	3	2	2	2	3	2	3	3	4	2	3	3	3	3	3	4	3	2	4	4	4	3	3	3	3	3	2	3	3	4	3	4	2
2	3	3	2	1	1	5	3	1	1	2	2	1	1	1	1	1	1	1	2	1	2	1	2	2	2	2	4	2	1	4	3	2	4	4	4	4	3	3	4	4	4
1	4	1	3	4	1	7	3	2	2	4	2	2	3	1	2	2	2	2	3	2	3	4	4	2	3	4	4	4	3	3	2	2	2	2	2	2	5	4	4	4	2
1	4	3	2	4	4	6	2	2	2	2	2	1	2	1	2	2	2	2	2	3	2	2	2	1	2	1	3	2	2	2	4	4	3	2	2	2	2	2	2	2	2
1	3	2	2	4	2	6	3	2	2	4	2	4	2	2	1	2	2	2	2	2	4	4	4	2	2	2	2	2	2	4	2	2	4	2	2	2	2	2	4	4	4
2	3	2	2	2	2	6	3	1	1	5	5	5	2	2	1	2	2	2	2	3	2	2	2	3	2	2	4	4	4	3	3	3	3	3	2	2	3	3	4	4	2
2	2	2	2	3	4	5	1	1	1	1	2	2	2	1	1	2	1	1	1	1	3	3	3	4	3	2	4	2	3	2	2	3	2	2	3	2	3	3	3	4	2
1	3	3	4	4	2	4	2	1	2	2	2	2	2	3	2	3	3	3	3	3	2	2	2	2	3	3	3	4	3	3	4	2	3	3	3	2	3	2	3	4	2
1	3	3	2	3	2	3	3	1	3	2	5	5	3	2	1	4	2	2	1	1	4	5	5	2	1	1	4	5	5	2	1	2	1	1	2	2	2	4	4	5	5
1	2	2	2	2	1	4	2	1	2	2	3	2	1	1	2	3	2	1	2	1	2	2	4	1	2	1	2	3	3	1	2	4	2	2	1	1	2	3	4	2	3
2	2	2	2	2	1	7	2	4	4	3	5	2	2	2	2	4	4	4	2	4	4	4	4	4	2	4	4	4	4	4	4	4	4	3	3	4	4	4	4	3	4
2	3	2	2	4	1	7	3	4	2	2	3	3	1	3	2	2	2	1	2	2	3	2	2	4	2	2	4	3	2	4	3	3	4	4	4	4	3	4	4	3	4
2	3	2	2	3	2	3	3	2	2	2	2	2	3	1	2	2	2	2	3	3	3	4	4	2	2	2	3	2	2	3	2	2	2	3	2	2	3	4	4	4	3
2	4	2	2	5	2	4	3	1	2	1	4	1	1	2	1	2	2	1	2	2	5	5	5	2	2	2	2	3	3	5	4	4	4	3	4	4	2	4	4	2	4
2	4	2	2	4	1	7	2	2	2	2	2	1	1	1	1	3	2	1	1	1	5	5	5	2	2	1	4	2	1	4	2	2	4	2	2	4	4	5	4	3	3
2	2	2	3	3	2	6	3	1	1	1	2	2	3	2	2	2	1	1	2	1	2	2	2	1	2	3	4	3	3	2	2	2	2	1	3	3	2	4	4	4	4
1	2	2	2	2	1	1	2	1	1	1	2	1	1	1	1	2	2	1	1	1	5	5	5	5	5	5	5	3	5	1	1	1	1	1	1	1	2	1	1	2	1
2	2	3	2	2	1	4	3	1	1	1	2	1	1	1	1	1	2	1	1	1	4	4	3	3	3	3	4	4	4	2	2	1	1	1	3	1	2	4	4	4	4
2	4	2	3	3	1	7	2	2	3	5	4	3	1	1	1	3	1	1	1	4	4	4	4	1	1	1	4	1	4	1	3	2	1	2	1	2	4	2	4	2	2
2	2	2	3	3	1	5	3	1	1	1	1	1	1	1	1	2	2	1	1	1	2	2	2	2	2	2	3	3	3	1	1	2	2	1	1	1	2	3	4	4	4
2	2	3	2	2	5	2	2	2	1	2	1	2	1	1	1	1	1	1	1	1	2	2	2	2	2	2	2	2	2	2	2	2	2	2	2	2	2	2	4	4	4
1	3	2	3	2	4	6	3	2	1	1	3	1	1	1	2	3	3	2	2	2	4	2	2	3	2	2	3	1	2	2	2	2	2	2	2	2	2	2	5	5	5
1	3	2	3	4	2	6	3	3	4	4	5	3	2	1	3	2	3	2	2	1	3	3	4	2	2	3	4	2	4	4	2	4	2	2	4	2	2	4	4	4	4
1	3	3	3	3	2	3	3	2	2	2	1	1	2	2	2	3	2	2	2	2	3	4	4	3	2	2	4	2	2	1	2	2	2	2	2	2	2	2	4	4	4
2	4	2	3	5	1	6	3	2	2	3	3	3	1	1	2	2	3	4	2	2	3	3	3	3	3	3	3	3	3	1	1	1	1	1	2	4	1	4	4	4	4
1	3	3	2	2	1	5	2	2	1	1	3	2	1	4	3	2	1	2	1	1	4	4	3	2	2	2	4	2	1	4	2	3	2	2	4	4	4	4	4	4	4
2	2	2	3	2	5	5	3	2	3	2	3	2	1	2	1	1	2	2	2	1	4	4	2	2	2	1	3	2	2	4	4	4	4	4	4	3	4	3	4	4	3
2	3	3	4	1	2	7	3	3	1	2	1	1	1	1	2	2	1	1	1	2	3	2	3	1	2	2	2	2	2	2	2	1	3	1	2	2	2	4	5	4	2
2	2	2	2	3	2	7	3	1	4	2	3	1	1	3	2	1	1	2	4	1	2	4	4	1	2	1	2	1	2	4	3	3	4	4	2	2	2	2	3	3	3
1	2	2	2	2	1	5	3	4	3	3	2	2	1	4	2	2	2	2	1	4	4	3	2	2	2	2	4	3	4	5	5	5	5	5	4	4	4	2	4	3	2
1	2	2	2	3	2	4	3	2	1	2	2	3	1	2	2	3	2	1	3	3	4	4	3	2	2	2	3	2	2	3	2	3	3	2	2	2	2	4	4	4	5
2	3	3	3	2	2	2	3	4	2	4	4	3	3	2	2	4	4	1	1	1	2	2	2	3	2	3	3	2	2	4	2	2	4	1	3	3	4	4	4	4	4
2	3	2	2	3	3	7	3	1	1	1	2	1	1	1	1	1	1	1	1	1	2	2	3	1	1	1	1	1	1	2	3	2	2	1	1	1	1	2	4	4	4
2	2	2	2	2	1	2	3	2	3	2	4	2	1	1	1	4	1	1	1	1	4	4	3	3	3	4	4	3	4	3	2	2	2	2	2	2	2	3	2	3	2
1	2	2	2	2	1	6	3	1	2	2	1	1	4	1	1	2	3	4	1	1	2	2	3	4	4	2	2	2	2	2	2	2	3	2	2	2	3	2	4	4	4
1	3	2	2	2	1	6	3	2	1	2	1	1	1	1	1	1	1	1	1	1	4	4	4	3	1	1	1	1	1	4	2	4	4	2	4	4	2	4	4	4	2
2	2	2	3	3	2	6	2	1	1	2	3	2	2	1	2	4	4	1	3	2	4	3	4	4	1	4	4	4	2	3	3	4	2	2	2	2	2	3	4	4	4
1	3	3	2	3	2	3	3	2	3	2	2	2	1	1	3	4	2	1	4	3	4	4	3	1	3	3	4	3	3	4	2	2	4	2	4	4	2	4	4	5	4
1	3	2	2	4	2	7	2	2	2	2	2	2	1	1	1	1	1	1	3	3	4	4	4	2	2	2	2	2	1	3	2	2	2	2	3	3	2	4	4	4	4
2	3	3	2	4	1	7	2	3	3	5	5	5	2	1	3	2	1	1	3	4	4	5	5	3	5	1	5	4	3	5	5	5	5	5	4	2	2	3	4	4	4
1	4	3	2	4	2	3	2	2	2	3	5	4	1	2	3	1	2	2	2	4	4	4	4	4	2	3	4	3	5	2	4	3	2	2	4	5	2	4	4	4	3
2	1	2	2	2	6	7	3	1	1	1	2	1	2	1	2	2	2	1	1	1	4	4	3	3	2	2	4	1	3	2	2	2	2	2	2	2	4	4	4	5	3
2	2	2	2	1	5	7	2	1	1	1	3	1	1	1	1	3	2	2	1	3	4	4	4	3	2	1	4	4	4	4	4	4	4	4	4	4	3	4	4	4	3
2	2	2	2	2	6	7	3	1	3	2	2	2	2	1	3	3	3	2	2	2	3	4	3	2	2	3	3	2	3	3	2	2	2	2	2	2	2	4	5	5	5
1	2	2	2	2	1	6	2	1	1	1	5	1	5	1	1	5	2	1	1	5	4	5	4	3	4	2	5	5	5	2	2	2	4	4	4	4	2	3	2	4	2
1	4	2	3	4	1	6	3	2	2	1	2	3	3	3	4	3	3	3	3	3	4	3	3	3	3	4	3	3	3	4	4	3	3	2	3	2	2	3	3	4	2
1	4	3	4	4	2	6	3	3	3	3	3	3	1	2	2	4	2	4	4	5	2	3	3	1	5	2	2	3	4	2	2	3	5	5	1	2	3	2	3	4	5
1	4	2	3	4	3	6	2	2	2	2	3	2	1	2	2	2	2	2	2	3	3	2	2	2	2	2	4	3	3	2	2	2	1	1	2	1	2	4	5	5	4
1	3	2	4	3	2	2	1	4	2	4	2	4	2	2	2	2	3	2	4	2	4	2	4	2	2	2	4	2	2	2	2	2	2	2	2	2	5	2	5	4	1
1	4	3	3	4	2	6	3	1	2	4	4	4	3	2	4	3	4	4	3	3	4	2	3	2	2	2	2	3	4	3	2	2	2	2	2	2	2	2	2	2	2
1	3	2	3	4	1	6	3	1	1	1	2	1	1	1	1	1	1	1	1	1	5	4	4	1	1	1	2	3	2	3	2	2	2	1	2	1	2	3	4	4	3
2	3	3	2	2	2	4	3	1	1	1	1	1	1	2	2	2	2	2	3	2	2	4	3	3	3	2	3	3	3	3	2	3	2	2	3	3	3	3	3	4	4
1	4	2	3	4	2	6	2	2	2	2	1	2	2	2	4	2	4	2	4	4	2	2	2	1	1	4	4	4	4	2	4	4	4	2	2	4	4	4	4	4	3
1	3	2	2	4	1	6	2	1	1	1	2	3	4	2	2	4	3	3	3	3	4	4	4	4	4	4	4	4	4	3	3	3	4	4	3	3	3	4	4	4	4
2	3	3	3	3	2	1	2	2	2	1	1	1	1	1	1	1	1	1	1	1	4	4	4	1	2	2	2	2	4	2	2	2	2	2	2	4	2	4	4	4	4
1	3	2	2	3	1	7	3	1	2	2	3	2	2	4	1	2	2	1	2	3	3	2	2	2	2	2	2	2	3	4	2	3	2	2	3	3	3	3	4	4	4
1	3	2	3	4	3	6	2	2	4	2	5	4	1	1	2	2	2	2	4	2	4	4	4	4	2	4	4	4	4	2	2	4	4	4	4	4	4	4	4	4	4
2	2	2	2	1	2	6	2	1	3	2	1	3	1	2	2	2	1	1	1	1	2	2	2	1	1	1	3	1	1	2	2	2	2	2	3	3	2	2	1	2	1
2	3	3	2	2	6	7	3	3	3	3	3	3	2	3	2	4	2	2	2	2	3	4	3	3	2	3	2	3	4	2	3	4	3	2	2	3	4	3	4	2	3
1	7	2	4	3	5	2	2	1	1	1	1	1	1	1	1	1	1	1	1	1	2	2	4	1	4	1	4	2	2	1	1	1	1	1	1	1	2	4	4	4	2
1	1	1	2	2	2	3	3	1	3	3	5	2	1	1	3	1	1	1	3	3	2	2	2	3	3	3	3	3	3	4	4	3	2	1	3	2	3	3	4	3	3
2	3	2	3	2	5	2	3	1	1	1	1	1	1	1	1	1	1	1	1	1	3	3	3	3	3	1	3	3	3	1	1	1	1	1	2	2	3	3	5	5	3
2	1	2	4	1	1	2	2	3	3	3	3	3	3	3	3	3	3	3	3	3	3	3	3	3	3	3	3	3	3	3	3	3	3	3	3	3	3	3	3	3	3
1	3	2	2	3	5	2	2	4	2	2	2	3	1	1	1	3	2	2	2	1	3	3	3	1	2	1	4	2	1	4	2	2	2	2	2	2	4	4	4	4	3
2	1	2	2	1	2	5	3	3	3	3	3	3	3	3	3	3	3	3	3	3	3	3	3	3	3	3	3	3	3	3	4	4	3	4	3	3	3	3	2	4	3
1	2	2	2	1	2	1	2	3	3	2	2	3	1	1	1	2	3	1	1	1	5	4	4	1	1	1	4	4	4	4	4	5	5	3	4	4	3	3	4	3	4
2	2	2	2	2	2	3	3	2	1	1	3	2	1	1	1	2	2	1	1	1	3	4	3	2	2	3	3	2	2	2	2	2	2	2	2	2	2	3	4	4	3
2	1	2	2	2	6	7	2	5	3	3	3	3	3	3	3	3	3	3	3	3	3	5	5	5	3	5	5	5	5	4	2	1	1	2	1	1	3	5	5	5	3
1	2	2	3	2	2	6	2	2	3	2	2	1	2	1	2	2	2	2	2	2	3	2	3	2	2	3	3	2	2	2	2	2	4	2	2	2	2	3	4	5	2
1	2	1	3	1	2	3	2	1	1	1	1	3	1	1	1	1	1	1	1	1	1	1	5	1	1	1	1	1	1	5	1	5	5	1	5	5	1	5	5	5	1
1	5	2	2	2	2	5	3	2	2	2	2	2	2	2	2	1	2	1	2	2	4	4	3	2	3	2	4	2	3	2	2	2	2	2	2	2	2	2	4	4	3
2	5	2	2	5	5	2	3	1	1	1	1	1	1	1	1	1	1	1	1	1	2	2	2	1	1	1	2	2	2	2	2	2	2	2	2	2	2	2	2	2	2
2	4	2	3	5	3	3	2	2	2	2	4	2	2	2	1	1	2	2	2	1	4	3	3	2	2	2	3	2	3	3	2	2	3	2	2	1	3	4	4	4	3
2	4	3	3	2	1	6	2	2	2	2	2	2	2	2	2	2	2	2	2	2	3	3	4	4	4	4	4	4	4	4	4	4	4	4	4	4	4	4	4	4	4
2	4	2	3	3	5	7	2	2	2	2	2	2	2	2	2	3	2	2	2	3	4	4	4	2	2	2	2	2	3	2	2	2	2	2	2	2	2	4	4	4	3
2	3	2	2	2	1	6	2	2	3	4	3	2	2	2	2	2	2	2	3	2	2	3	2	3	2	3	2	2	2	2	3	2	3	2	2	2	3	2	2	3	2
2	1	2	3	2	1	4	3	3	3	3	3	3	3	3	3	3	3	3	3	3	3	3	3	3	3	3	3	3	3	3	3	3	3	3	3	3	3	3	3	3	3
1	2	2	2	2	2	1	2	3	4	5	5	4	1	1	1	5	3	3	3	4	5	5	5	1	5	3	5	4	2	5	5	5	5	5	5	5	5	3	4	4	3
1	3	2	3	2	2	5	2	3	3	3	3	4	2	2	2	2	2	2	2	2	4	4	5	2	2	1	2	2	1	4	4	5	5	5	5	4	4	4	4	4	5
2	2	3	2	3	5	2	3	2	2	3	2	3	2	1	1	2	2	3	3	2	3	4	3	2	2	1	3	2	1	3	3	3	3	3	4	3	4	4	4	3	4
1	6	3	3	4	2	4	3	2	3	4	4	3	2	3	4	2	3	4	4	4	4	4	4	2	2	2	4	4	3	4	3	4	4	4	4	3	4	3	4	4	4
1	5	3	4	3	3	4	3	1	1	1	1	1	1	1	1	1	2	1	1	1	4	5	5	1	1	1	4	1	1	2	2	1	1	1	2	1	5	5	5	5	5
1	4	2	3	2	2	6	3	2	2	2	2	2	1	1	1	1	1	1	1	1	4	4	4	1	2	2	3	2	3	2	3	2	2	2	2	2	2	2	4	4	2
1	2	2	2	1	5	1	2	4	4	3	3	5	5	3	2	4	4	2	4	4	5	4	2	4	2	5	5	2	5	5	2	3	4	4	4	2	5	5	5	2	5
1	2	1	3	2	2	3	2	1	1	1	1	1	1	1	1	1	1	1	1	1	1	1	3	1	1	1	1	1	1	3	2	2	4	2	2	2	2	4	5	5	5
1	3	2	4	4	2	1	3	2	3	5	4	2	1	1	3	1	1	1	1	3	3	2	3	1	1	1	1	1	1	2	1	1	1	1	1	1	1	4	4	4	5
2	4	2	3	2	1	6	2	2	3	4	4	4	4	4	4	4	4	4	4	4	4	4	4	4	4	4	4	4	4	4	4	4	4	4	4	4	4	4	4	4	4
2	3	3	3	3	6	2	3	3	2	4	3	3	3	2	2	3	3	3	2	3	3	2	3	2	2	2	2	2	2	2	2	2	2	2	3	3	2	4	4	4	4
2	5	1	4	2	2	7	2	2	2	2	2	2	2	2	2	2	2	2	2	2	4	4	4	4	4	4	4	2	2	2	2	2	2	2	4	4	4	4	4	4	2
1	5	1	2	2	2	7	2	2	1	2	3	2	3	2	2	3	1	2	3	2	3	4	2	2	2	3	3	2	3	4	2	2	2	2	2	4	2	4	3	4	4
1	1	2	2	2	2	6	2	2	2	2	2	1	3	3	2	3	2	1	3	2	2	3	3	2	2	4	4	3	2	4	4	4	3	2	3	3	3	3	2	3	2
1	1	1	2	2	5	7	2	1	1	1	2	1	1	1	1	1	1	1	1	1	3	4	2	2	4	2	3	2	2	3	3	2	4	3	4	3	4	4	4	3	3
2	2	2	3	2	6	7	2	2	2	2	2	2	1	1	1	1	1	4	3	3	4	5	4	2	2	2	3	2	2	4	4	4	4	4	4	4	4	4	4	4	4
2	3	3	2	2	5	2	3	2	2	2	2	2	2	2	2	2	2	2	2	2	3	2	2	2	2	2	2	2	2	4	3	3	3	3	3	3	3	3	3	3	3
2	2	2	2	2	2	5	2	3	4	4	4	5	2	1	2	4	2	2	2	2	4	3	3	2	2	3	4	2	3	3	3	4	3	4	3	4	4	4	4	4	3
2	2	2	3	2	6	5	3	1	1	1	1	1	1	1	1	1	1	1	1	1	4	4	4	2	1	1	3	1	3	5	3	1	5	4	2	2	2	4	4	4	5
2	1	2	3	1	1	1	3	3	2	3	3	3	3	3	3	3	3	3	3	3	3	3	3	3	3	3	3	3	3	3	3	3	3	3	3	3	3	3	3	3	3
1	6	2	4	5	2	7	3	2	1	2	2	1	1	1	2	1	2	1	2	3	4	2	4	2	2	1	2	2	1	1	1	1	1	1	1	1	1	5	5	5	5
1	6	2	4	4	1	7	3	1	1	1	1	1	1	1	1	1	1	1	1	1	4	4	4	1	4	2	2	2	2	2	1	1	1	1	2	2	2	5	5	5	2
1	3	2	2	2	6	7	3	1	1	1	1	1	1	1	1	1	1	1	1	1	3	3	2	2	1	2	2	1	1	2	2	1	1	1	5	5	5	5	5	5	5
1	6	1	2	4	2	6	1	3	2	2	2	1	1	2	2	1	3	2	3	3	3	3	4	2	1	1	4	3	2	3	3	4	4	4	2	2	4	4	4	3	3
2	2	2	2	2	4	1	2	3	2	3	3	4	1	1	4	2	2	1	3	1	3	3	4	2	3	2	4	3	4	2	2	4	3	3	4	3	2	4	2	3	3
2	6	2	4	5	2	2	3	1	1	1	1	1	1	1	1	1	1	1	1	1	4	1	1	1	1	1	1	1	1	2	2	2	2	2	2	2	2	2	2	2	2
2	2	2	2	2	1	5	3	2	2	2	2	2	2	1	1	2	2	2	2	2	4	4	4	3	3	2	3	3	3	2	2	2	2	2	2	2	2	2	4	4	4
1	2	2	3	3	2	2	3	3	3	3	3	3	3	3	3	3	3	4	4	4	4	5	5	4	5	4	4	4	4	4	5	5	4	4	5	4	4	4	4	5	4
2	1	2	2	2	2	4	3	2	2	2	3	3	1	1	1	3	4	2	2	2	2	3	3	2	2	2	2	2	2	3	2	2	2	2	2	2	3	4	4	4	4
1	7	2	4	5	2	4	3	1	1	2	3	1	2	1	3	1	1	1	1	3	4	4	5	2	1	3	2	1	1	4	3	4	4	3	4	5	4	4	4	4	3
1	5	2	4	4	2	6	2	3	3	2	2	2	2	2	2	4	2	2	2	2	3	3	4	2	3	2	4	2	2	2	2	2	2	2	2	2	2	4	4	4	4
1	6	2	2	5	6	7	3	2	2	2	4	2	1	1	4	4	4	1	2	2	4	4	4	4	4	4	4	4	4	2	4	4	4	2	2	2	2	4	4	4	4
1	7	2	4	5	2	4	3	1	1	1	1	1	1	1	2	1	1	1	1	3	4	4	5	1	1	3	5	2	2	5	5	5	5	3	4	4	2	4	4	4	4
2	2	2	2	2	2	2	3	4	3	4	4	2	2	2	4	4	2	2	3	2	4	2	2	2	2	3	4	4	4	2	2	3	2	2	2	3	3	3	4	3	3
2	3	2	3	2	1	1	3	2	4	3	4	2	4	3	1	4	1	3	2	4	3	2	4	2	3	2	4	1	2	4	1	3	2	1	4	2	4	1	4	3	2
1	7	2	2	5	6	7	2	2	2	3	3	3	1	1	1	1	1	1	1	2	2	2	2	3	3	2	3	2	2	4	3	3	4	3	2	4	3	2	2	2	3
1	2	2	2	2	2	1	2	2	2	2	3	4	1	1	2	3	2	1	3	2	4	4	3	2	4	3	5	4	4	2	2	2	2	1	2	2	2	4	4	4	4
1	3	1	2	3	2	3	2	4	3	3	4	4	4	2	2	4	4	3	3	3	4	5	4	3	4	4	4	4	3	3	4	3	4	2	4	3	3	4	5	4	4
1	1	2	2	2	1	1	3	3	2	2	3	2	2	2	3	2	2	2	4	2	3	4	4	3	4	2	4	4	3	4	4	5	4	3	4	3	2	5	4	4	2
1	5	3	4	4	2	6	3	4	3	4	2	2	3	4	4	4	3	3	2	2	3	4	4	3	2	2	4	4	3	4	4	4	4	3	4	4	2	4	4	4	4
2	1	2	2	2	2	6	2	2	3	2	2	2	1	1	1	1	1	1	1	1	2	2	2	2	3	1	2	2	2	2	3	2	2	2	2	2	2	3	3	3	3
2	5	2	3	3	5	7	3	1	2	1	2	1	1	1	1	1	1	1	1	1	3	2	1	3	2	1	3	3	4	4	3	2	4	3	3	3	3	3	3	2	2
1	1	2	2	2	5	2	2	3	3	3	3	4	2	2	2	2	3	1	1	1	4	3	4	2	4	2	2	2	2	2	2	2	2	2	3	4	2	4	4	4	4
2	2	1	2	3	2	3	2	2	2	2	2	2	2	2	2	2	2	2	2	2	2	2	2	2	2	2	3	2	2	1	1	1	1	1	2	2	2	2	2	2	2
2	4	2	3	4	2	7	3	1	1	2	1	1	1	1	1	1	1	1	1	1	4	5	4	1	1	1	1	1	1	1	1	1	1	1	2	1	1	2	5	5	2
2	1	1	2	1	2	6	2	1	2	2	2	1	3	4	4	4	4	1	3	4	4	4	3	3	3	2	5	3	3	1	2	2	2	3	2	2	4	4	4	4	3
2	2	1	2	1	2	7	2	1	1	1	1	1	1	1	1	1	1	1	1	1	1	5	1	1	1	1	1	1	1	1	1	4	1	1	1	1	4	2	3	4	1
2	2	2	2	2	2	3	2	1	3	2	3	2	1	1	1	1	1	1	1	1	1	3	1	1	3	1	1	1	1	2	1	1	1	1	1	1	1	1	3	5	5
2	2	2	2	3	2	7	3	2	1	1	2	1	1	1	1	2	1	1	1	1	4	4	2	1	1	1	2	2	1	1	1	1	1	1	2	2	2	4	4	4	2
1	5	2	3	3	1	7	1	3	4	3	4	4	2	2	3	4	2	2	2	3	4	3	3	3	2	3	4	4	3	3	2	3	4	3	4	4	3	4	4	3	3
1	2	2	2	2	1	5	3	2	2	2	2	2	2	2	2	2	2	2	2	2	2	2	2	2	2	2	2	2	2	2	2	2	2	2	2	2	2	2	2	2	2
2	1	2	2	2	2	5	2	3	2	3	4	2	4	4	3	4	4	3	3	3	5	4	3	3	2	4	5	4	1	4	2	1	3	4	4	2	3	1	4	2	3
2	5	3	3	2	3	5	3	3	4	4	4	2	2	2	3	3	2	3	2	1	3	2	2	1	2	2	2	2	2	2	2	2	2	2	2	3	2	2	4	4	3
2	1	2	3	2	5	2	2	2	2	3	2	2	1	1	1	2	2	2	2	3	3	3	2	2	2	2	3	2	2	3	2	2	3	2	4	4	2	4	4	4	2
1	1	2	3	1	4	1	1	2	2	2	2	3	4	4	4	4	4	4	4	4	4	4	4	4	4	4	4	4	4	4	4	4	4	4	4	4	4	4	4	4	4
2	2	2	2	2	2	1	2	3	2	2	3	4	2	2	2	2	2	1	1	2	4	4	4	1	2	1	4	3	3	3	2	2	3	2	4	4	3	3	4	4	3
2	1	2	2	1	2	2	2	3	2	2	4	3	2	2	3	4	2	1	4	3	2	2	1	1	3	3	3	3	2	4	3	3	3	2	2	2	3	4	4	4	3
2	2	2	2	2	2	1	3	2	2	2	3	4	2	2	2	3	2	2	2	1	4	4	4	2	1	3	4	2	2	4	4	4	4	3	4	4	3	4	4	4	3
1	1	2	2	2	1	5	2	3	2	3	3	2	2	2	3	3	3	4	2	3	3	3	3	3	3	3	3	3	3	3	3	3	3	3	3	3	3	3	3	3	3
1	6	1	2	2	2	4	2	1	2	1	1	1	2	2	2	2	3	2	2	2	4	3	3	2	4	2	3	3	3	3	3	4	3	3	4	4	3	4	5	5	3
1	4	1	2	2	2	4	2	3	3	3	3	2	4	4	4	4	4	4	4	4	4	4	4	4	4	4	4	4	4	4	4	4	4	4	4	4	4	4	4	4	4
1	2	1	2	2	2	4	2	2	2	2	2	2	2	2	2	2	2	2	2	2	2	2	2	2	2	2	2	2	2	2	2	2	2	2	2	2	2	2	2	2	2
1	4	2	2	5	2	7	2	1	1	1	1	1	2	2	2	2	2	2	2	2	4	4	4	4	4	3	3	3	3	3	3	3	3	3	3	3	3	3	3	4	4
1	4	2	2	3	2	3	2	4	3	4	4	3	2	2	2	2	2	2	2	2	4	4	4	2	2	2	4	3	3	3	3	3	3	3	4	3	3	4	4	4	4
1	4	3	2	3	1	5	2	2	2	3	2	2	2	2	2	2	2	2	2	2	2	2	2	2	2	2	2	2	2	3	3	3	4	3	2	2	3	2	3	2	3
1	1	2	2	1	6	7	3	1	1	4	1	1	2	2	2	1	1	1	2	1	5	5	5	1	4	1	3	2	4	3	2	4	2	1	5	5	5	5	5	5	5
2	2	2	2	2	2	6	3	3	2	2	3	4	2	2	3	3	4	2	3	2	4	4	4	2	4	2	4	3	4	4	3	2	3	2	4	4	2	4	4	4	4
1	3	1	2	3	6	7	3	1	1	1	1	1	1	1	1	1	1	1	1	1	3	3	3	1	2	1	4	4	2	2	2	2	3	2	3	3	1	4	4	4	4
2	7	1	2	2	1	2	2	3	4	3	3	3	4	2	2	2	3	3	3	3	3	3	3	3	4	4	3	3	3	3	3	3	2	3	3	4	4	4	4	4	4
2	3	1	2	2	2	4	3	1	2	1	1	1	2	1	1	2	1	1	1	1	4	3	2	3	3	2	3	2	2	2	2	3	2	1	1	1	1	4	4	4	4
2	1	1	3	2	1	7	2	1	1	1	1	1	1	1	1	1	1	1	1	1	1	1	1	1	1	1	1	1	1	1	1	1	1	1	1	1	1	1	4	4	4
2	5	2	3	5	5	7	3	1	1	1	1	1	1	1	1	1	1	1	1	1	1	1	1	1	1	1	1	1	1	1	1	1	1	1	2	1	1	4	4	4	1
2	1	2	2	3	2	2	2	4	2	3	3	1	1	2	1	3	1	1	1	1	2	3	4	3	3	3	3	3	4	4	3	3	4	4	4	4	3	4	4	4	4
1	2	2	3	2	2	2	3	1	1	1	1	1	1	3	1	1	1	1	1	1	4	4	4	1	4	1	4	4	2	2	2	2	1	1	4	3	4	4	4	4	4
1	4	2	3	4	1	6	3	1	1	3	2	1	1	1	2	1	1	1	4	2	3	3	1	1	1	1	1	1	1	3	3	2	2	2	3	4	2	2	2	4	2
2	1	1	2	2	1	5	2	2	3	3	3	2	1	1	1	3	3	1	1	1	1	5	4	2	1	1	2	1	1	3	2	4	4	3	5	5	1	5	5	5	5
2	2	2	2	1	1	5	2	2	3	4	3	2	2	2	2	2	2	2	2	2	4	4	4	2	2	2	4	2	2	4	2	3	4	2	4	4	2	4	4	4	4
2	3	1	2	2	2	6	2	2	2	2	3	2	1	1	2	3	1	1	1	1	3	3	2	1	1	1	1	2	1	2	2	2	1	1	2	2	2	4	4	4	4
2	6	2	2	2	5	2	1	2	3	2	3	3	1	1	1	2	1	1	1	1	3	3	3	1	1	1	3	3	1	3	3	3	3	2	4	5	3	4	4	4	3
2	6	1	4	5	2	7	3	4	2	2	2	2	1	1	1	2	2	2	3	2	4	2	4	2	2	2	3	2	2	3	2	2	3	2	4	4	2	2	4	4	2
1	6	2	2	5	6	7	3	1	1	1	1	1	1	1	1	4	3	1	2	1	4	5	2	1	3	3	3	2	1	3	2	4	3	2	1	1	3	2	4	3	4
2	7	4	2	5	5	2	3	1	1	1	1	1	2	1	1	2	2	2	1	2	4	4	4	1	2	2	4	2	1	2	1	3	1	1	2	2	4	5	4	4	4
1	2	2	2	2	2	7	1	2	2	3	2	2	3	2	2	2	1	2	2	2	2	2	2	1	2	2	3	2	2	3	2	3	2	2	2	2	4	4	4	4	2
1	7	2	2	5	5	2	2	1	1	1	1	1	1	1	1	1	2	1	1	1	4	2	3	1	1	3	3	3	3	2	2	3	2	2	4	3	3	2	3	3	2
1	5	2	2	5	6	7	3	1	2	2	1	1	1	1	1	2	2	2	2	2	2	2	2	4	4	2	2	2	2	1	2	2	2	2	2	2	2	2	4	4	4
1	3	3	3	3	2	7	3	2	1	2	1	3	2	2	2	2	2	2	2	2	2	2	2	3	2	2	1	1	1	3	2	2	2	2	2	2	2	2	2	2	2
1	2	2	2	2	2	2	3	2	3	2	2	2	2	2	2	3	2	2	2	2	4	4	4	2	2	3	4	2	3	4	4	4	4	2	4	4	3	4	4	4	4
1	1	2	2	1	2	1	1	3	5	4	3	3	2	2	3	3	2	2	3	3	4	4	3	4	3	4	3	4	3	3	4	3	3	3	3	3	3	3	3	4	3
1	2	4	4	2	4	5	3	1	1	1	1	5	1	1	1	1	5	5	5	5	1	1	1	5	5	5	1	1	1	5	5	5	5	5	1	1	1	1	5	5	5
2	6	1	4	2	2	7	2	2	1	4	4	4	1	2	1	2	3	2	2	2	2	4	4	2	4	2	2	2	2	4	4	4	4	4	4	4	4	4	4	4	4
1	4	4	3	3	1	7	2	1	1	2	2	1	1	2	1	2	1	2	1	2	2	1	2	2	1	2	1	2	1	1	2	1	2	1	1	2	1	2	1	2	1
2	7	1	4	5	2	4	2	2	2	3	2	2	1	1	2	3	2	1	3	2	4	4	3	2	2	3	4	3	3	3	2	2	2	2	4	4	3	4	4	4	3
2	5	4	3	4	3	5	3	2	2	2	2	2	1	1	1	1	1	1	1	1	2	2	2	1	1	1	3	3	3	1	1	1	1	1	1	1	1	5	5	5	5
1	6	2	4	2	2	7	3	1	1	1	1	1	1	1	1	1	1	1	1	1	1	1	1	1	1	1	1	1	1	1	1	1	1	1	1	1	1	2	5	5	3
1	6	2	3	5	5	7	3	1	2	2	1	2	2	1	2	2	2	1	2	2	4	4	2	1	1	1	4	2	2	3	2	2	2	1	4	4	4	4	4	4	4
2	7	1	2	2	2	7	1	1	2	1	2	1	1	1	1	4	1	1	2	2	5	5	5	1	1	1	1	1	1	4	4	4	4	4	4	5	3	5	3	5	5
2	4	2	3	3	2	5	3	1	1	3	4	1	3	3	3	3	3	3	3	3	3	3	3	3	3	3	3	3	3	3	3	3	3	3	3	3	3	3	3	3	3
1	3	2	4	2	3	6	3	2	2	3	3	2	1	1	2	1	1	2	3	2	3	3	3	1	1	2	2	1	3	1	2	1	1	1	1	2	1	4	4	4	2
2	4	2	2	3	2	1	3	4	5	2	4	4	1	1	1	1	3	3	1	1	4	4	3	4	3	3	2	3	2	2	3	2	2	2	2	2	2	4	4	4	4
1	2	2	2	2	1	7	2	1	1	1	1	1	2	1	1	1	1	1	1	1	1	3	2	1	2	1	2	1	1	1	1	1	1	1	1	1	1	3	4	5	5
1	3	1	4	3	2	7	3	1	1	1	1	2	4	1	2	1	1	1	1	1	1	1	1	2	3	2	2	2	1	2	3	2	2	1	1	2	1	1	1	1	1
2	1	2	2	2	2	6	2	2	2	2	3	2	1	1	1	3	2	1	1	1	4	3	3	2	2	1	3	2	3	4	2	2	2	1	2	1	1	3	4	4	4
2	1	1	2	2	1	7	2	3	2	3	1	1	2	3	1	2	1	1	2	3	4	3	3	1	1	1	3	2	1	3	2	2	2	2	3	4	3	4	4	4	4
1	3	2	4	4	2	6	3	1	1	1	1	1	1	1	1	1	1	1	1	1	4	2	2	1	2	1	3	5	5	1	1	1	2	1	2	4	1	2	5	5	2
1	1	2	2	2	2	4	3	3	4	4	4	4	2	2	4	2	2	2	2	2	4	4	4	2	2	2	4	2	2	2	2	2	2	2	2	2	2	4	4	4	4
1	7	1	3	5	6	7	3	1	2	4	2	2	1	1	1	2	2	2	2	2	4	4	4	2	2	2	4	2	2	4	2	4	4	2	2	2	4	4	4	4	4
2	1	2	2	2	2	1	3	3	3	4	5	2	2	1	2	2	2	1	4	2	4	3	3	2	2	2	4	2	4	3	2	2	2	3	2	2	1	5	4	4	3
2	3	3	3	2	5	2	3	4	4	4	4	2	1	1	1	1	1	1	1	1	3	2	2	1	1	1	4	1	1	1	1	1	1	1	1	1	1	1	5	5	5
1	4	2	3	4	1	6	2	2	2	2	2	2	1	1	1	2	2	1	4	4	4	4	4	1	1	1	1	1	1	4	3	2	4	4	4	4	4	4	4	4	4
2	1	2	2	1	6	7	2	2	1	1	4	1	1	1	1	2	1	1	1	1	4	3	2	3	2	2	4	4	3	2	2	4	3	2	2	2	2	4	4	4	4
1	3	3	2	2	1	5	2	3	2	2	3	2	2	3	3	2	4	4	3	4	2	3	2	2	3	2	4	4	3	4	4	3	4	4	4	3	4	4	3	4	4
2	2	2	2	1	2	1	2	2	1	2	1	1	2	1	3	2	1	2	2	2	4	4	3	2	2	2	3	2	2	2	2	3	2	2	3	3	2	3	2	2	3
2	2	2	2	2	2	1	3	1	3	4	4	4	2	1	2	2	1	2	2	1	4	4	4	2	2	3	4	3	2	2	2	2	3	3	4	3	2	4	5	5	4
1	2	2	3	3	2	7	3	1	2	3	3	3	1	1	3	2	1	1	1	1	2	2	3	4	5	1	2	4	2	3	5	4	3	5	3	4	1	1	5	5	5
1	2	3	2	2	2	1	2	3	3	4	4	4	1	1	2	2	4	2	2	2	4	4	4	2	4	3	4	4	4	2	2	4	2	2	3	3	4	4	4	4	3
1	2	3	2	2	1	2	2	4	4	4	5	4	4	4	4	5	4	4	4	4	4	2	1	4	4	5	5	5	5	4	3	4	3	4	3	2	4	3	3	3	3
2	4	1	2	3	5	2	3	2	2	2	2	1	1	1	1	1	2	1	2	2	2	2	1	2	2	2	2	2	2	2	2	2	2	2	2	2	2	4	4	4	2
1	3	2	3	3	2	4	3	1	2	1	3	2	4	2	4	5	1	2	5	5	5	5	4	3	4	4	4	2	1	2	2	2	2	2	4	4	4	5	4	4	4
1	5	1	3	3	2	4	2	2	2	2	3	2	4	4	3	2	2	3	2	3	2	2	2	4	2	3	4	2	3	4	2	3	4	2	4	2	3	4	3	3	4
2	1	2	2	2	1	2	2	1	2	3	3	3	3	3	3	3	3	3	3	3	3	3	3	3	3	3	3	3	3	3	3	3	3	3	3	3	3	3	3	3	3
2	3	2	2	2	2	2	1	4	2	3	3	4	3	2	3	3	4	4	2	3	3	2	4	2	3	3	2	3	2	4	4	3	4	3	4	2	3	4	2	3	4
1	1	2	2	1	3	6	2	1	1	1	1	1	3	2	1	1	2	2	4	4	3	3	4	2	4	2	4	2	2	3	2	4	2	2	3	3	1	4	3	4	4
1	2	4	2	2	5	2	3	2	2	3	2	3	3	3	3	3	3	3	2	2	3	3	3	2	2	2	3	3	3	3	3	3	3	3	3	3	3	3	3	3	3
1	6	2	2	5	6	7	2	3	1	2	5	2	2	1	2	5	1	3	3	2	5	5	3	3	4	4	5	5	5	4	3	2	2	4	2	2	4	4	5	3	2
1	2	4	2	2	1	2	3	2	3	2	2	2	2	2	2	2	2	2	3	3	2	2	2	2	2	2	2	2	2	4	4	4	4	3	3	3	2	3	4	4	4
2	6	2	4	5	1	7	3	1	1	1	1	2	1	1	1	4	1	1	2	1	4	3	3	2	2	2	4	4	3	2	2	2	2	2	2	2	4	4	4	4	2
1	5	1	4	5	2	7	3	3	2	4	2	1	2	1	2	2	2	2	4	2	4	2	3	1	1	1	2	1	1	4	4	4	4	4	4	4	4	5	5	4	4
2	1	2	2	1	1	1	3	3	2	4	3	2	2	1	1	2	3	1	3	2	2	3	3	3	4	3	3	3	2	3	2	3	4	4	3	3	2	3	2	2	2
1	2	1	2	1	2	3	3	1	1	1	1	1	1	1	1	2	2	1	1	2	4	4	2	1	3	3	2	1	3	1	1	1	1	1	1	1	2	2	1	1	2
2	5	2	3	4	2	7	3	1	1	1	1	1	1	1	1	1	1	1	1	1	2	2	2	1	2	1	1	1	1	1	1	2	1	2	2	2	4	4	2	4	2
1	5	3	4	5	4	6	3	2	3	3	2	2	2	2	1	1	1	1	1	3	2	2	2	2	2	2	4	3	2	3	2	2	3	2	3	3	2	4	4	4	4
2	3	3	3	1	1	5	3	2	2	2	2	2	1	1	1	1	1	1	1	1	4	3	3	3	3	3	3	3	3	4	3	4	4	4	4	3	3	3	4	4	4
1	4	3	2	3	5	7	2	5	2	4	4	4	1	1	1	3	3	1	1	1	4	4	4	3	2	2	3	3	3	2	2	2	2	2	2	2	2	3	2	2	2
2	3	3	3	2	1	2	3	2	2	3	2	1	1	1	2	2	3	2	2	1	3	3	3	2	2	2	4	3	2	4	3	3	4	2	2	2	2	3	4	4	4
2	6	1	4	4	2	6	3	3	3	3	2	2	1	1	2	1	4	1	2	1	5	3	3	1	1	1	1	1	1	4	3	3	3	3	2	2	4	4	3	3	3
1	7	1	4	5	2	7	3	2	3	2	2	2	1	1	2	2	2	2	4	3	3	4	4	2	2	2	4	3	2	4	4	4	4	4	4	4	4	4	3	4	2
2	1	2	2	1	2	2	2	2	1	2	2	1	2	2	2	2	2	1	2	2	3	3	3	3	3	3	3	3	3	3	4	3	3	3	3	3	3	3	3	3	3
1	7	2	3	5	2	7	3	1	1	2	1	1	1	1	1	1	2	1	1	1	4	2	1	2	1	1	1	1	1	2	1	1	1	1	3	2	1	5	5	5	5
1	1	1	3	2	2	7	2	2	2	1	3	1	2	1	4	2	2	1	3	4	2	4	4	1	5	2	4	1	1	3	2	4	3	2	5	5	1	5	5	5	3
2	6	2	3	4	1	5	2	1	1	1	1	1	1	1	1	1	1	1	1	1	3	2	2	1	1	1	1	1	1	2	2	4	2	2	4	4	5	4	4	4	4
2	1	2	2	1	1	5	2	4	4	3	5	5	3	3	3	3	3	3	3	3	3	4	4	3	4	5	4	3	3	3	4	3	2	4	4	3	3	2	3	3	3
2	1	2	2	2	2	5	2	2	2	2	2	2	2	2	2	2	2	2	2	2	4	3	3	2	2	2	2	2	2	4	4	4	5	3	4	4	4	4	4	4	4
2	3	2	3	3	2	7	3	2	2	3	3	3	2	3	2	2	3	3	3	3	4	4	4	2	2	2	2	2	2	3	2	3	2	2	2	2	3	4	4	4	4
1	5	1	4	5	2	7	2	1	1	2	2	2	2	1	2	3	3	1	3	3	4	3	4	2	1	2	4	4	3	4	4	4	4	2	2	1	2	4	4	5	2
1	2	2	3	3	4	7	3	2	2	3	2	1	1	2	2	2	2	1	1	1	2	2	2	3	2	3	4	3	3	2	2	2	2	2	2	2	2	2	4	4	4
2	3	2	3	3	1	5	2	1	1	1	1	1	1	1	1	1	1	1	1	1	4	5	2	1	1	1	1	1	1	1	1	1	1	1	4	3	1	5	5	5	5
1	1	2	2	1	1	1	1	5	5	5	5	5	4	4	4	4	4	5	4	4	4	5	4	4	4	4	5	5	5	5	5	5	5	5	5	5	5	5	5	5	4
1	1	2	2	2	1	7	3	4	4	4	4	4	4	4	4	4	4	4	4	4	4	4	4	4	4	4	4	4	4	4	4	4	4	4	4	4	4	4	4	4	4
1	1	2	2	2	1	2	2	5	5	4	4	3	3	3	3	3	3	3	3	3	3	3	3	3	3	3	3	3	3	3	3	3	3	3	4	3	3	3	4	4	3
2	1	2	2	3	2	3	2	3	4	4	5	3	3	3	3	3	3	4	5	3	4	3	5	4	4	5	4	5	5	4	5	5	4	5	4	3	3	4	4	3	5
1	1	2	3	2	2	1	2	3	3	3	4	1	3	3	3	3	3	3	3	3	3	3	3	3	3	3	3	3	3	3	3	3	3	3	3	3	3	3	3	3	3
2	1	2	2	2	2	1	1	3	3	3	3	3	3	2	2	4	3	2	3	4	3	4	3	3	2	3	3	4	3	3	4	4	3	3	3	2	2	3	3	4	3
1	3	3	2	3	2	1	2	3	3	4	4	4	3	2	3	4	3	4	3	3	3	3	2	3	2	3	3	4	3	3	2	3	2	2	2	3	3	2	3	2	3
2	3	3	2	2	1	1	2	2	3	3	2	2	2	2	2	2	2	2	2	2	3	4	2	2	2	2	4	3	3	2	2	2	2	2	2	2	4	4	4	4	4
1	6	2	2	5	5	2	2	1	1	1	1	1	1	1	1	1	1	1	4	4	3	4	4	1	4	1	4	2	2	2	1	2	2	2	2	2	1	5	5	5	4
2	1	2	2	2	4	6	1	2	4	4	2	2	4	3	4	3	4	3	4	4	5	5	5	5	5	5	4	4	4	4	5	4	4	5	4	5	4	4	4	4	4
2	1	2	2	2	1	1	3	1	2	1	1	1	1	1	2	1	1	1	1	1	4	4	3	3	2	1	2	1	1	2	3	3	2	2	2	2	2	4	4	4	3
2	2	2	2	2	5	2	1	2	2	2	2	2	1	1	1	1	2	2	2	2	4	4	4	2	4	2	4	2	2	4	3	3	2	2	4	4	4	4	3	4	4
2	2	3	3	2	1	5	3	4	4	5	4	5	4	4	5	4	4	4	4	4	5	4	4	4	5	4	4	5	4	4	4	5	5	4	5	4	4	4	4	4	5
2	2	2	3	3	2	4	2	4	3	4	3	4	4	3	4	4	3	4	4	3	5	4	5	4	4	5	5	4	4	5	4	5	4	4	4	5	4	4	5	4	4
2	1	2	4	1	4	6	2	2	3	2	3	2	3	2	2	3	3	3	3	3	3	3	3	3	3	3	3	3	3	3	3	3	3	3	3	3	3	3	3	3	3
2	2	2	2	2	2	6	3	3	2	3	3	3	3	4	2	1	2	3	3	2	4	4	4	4	3	3	3	3	3	3	4	4	3	3	3	4	2	4	3	3	3
2	4	2	2	3	2	2	2	2	3	3	2	1	3	3	4	3	3	4	3	3	3	2	2	2	1	1	2	2	2	2	2	2	2	2	2	2	2	2	4	4	4
1	4	3	2	3	3	1	1	2	3	3	2	2	3	3	4	3	3	4	3	3	3	3	3	2	3	3	3	2	3	3	3	3	3	2	3	3	3	3	3	3	3
1	1	2	2	1	5	2	2	2	1	2	2	2	3	1	2	3	2	2	2	2	4	3	4	2	4	3	4	3	2	2	2	2	2	2	2	2	2	4	4	4	3
1	2	2	2	2	5	6	3	2	3	2	4	4	4	3	4	3	4	3	4	4	3	3	3	4	4	3	4	3	4	2	2	3	2	2	4	4	4	3	4	4	4
2	2	1	2	2	2	3	3	4	2	4	3	4	4	2	3	4	3	2	4	3	3	3	4	3	4	3	4	3	4	4	3	3	3	4	4	3	3	4	3	2	4
2	5	3	3	4	5	7	2	2	2	2	2	2	2	2	2	2	2	2	2	2	3	3	3	3	3	3	3	3	3	3	3	3	3	3	3	3	3	3	3	3	3
1	2	2	3	3	5	2	2	2	2	3	3	3	2	3	2	2	2	2	3	2	3	3	3	3	3	3	4	3	2	3	2	2	2	2	3	2	2	3	3	2	3
1	1	2	3	1	1	2	3	2	2	2	2	2	4	4	4	4	4	3	3	2	2	3	2	2	2	3	3	3	3	2	2	2	2	2	4	4	3	3	4	4	4
1	1	3	4	3	6	2	3	1	1	1	1	1	5	5	5	5	5	5	5	5	5	5	5	5	5	5	5	5	5	5	5	5	5	5	5	5	5	5	5	5	5
1	5	1	3	4	2	6	2	2	2	3	4	2	1	1	3	4	2	1	2	2	4	4	4	2	2	1	2	1	1	4	3	3	3	2	4	4	2	4	4	4	4
1	6	2	3	4	1	1	3	2	4	5	5	5	5	3	3	3	5	5	5	3	5	5	5	5	5	5	5	5	5	5	5	5	5	5	5	5	3	5	5	3	5
2	2	2	2	2	2	3	3	2	3	2	2	2	2	2	2	2	3	2	2	2	2	3	2	3	4	2	3	3	4	2	2	2	2	2	4	3	3	4	4	4	3
1	1	2	4	1	1	1	2	1	2	2	2	2	1	1	1	1	1	1	1	1	4	4	4	4	4	4	4	4	4	3	3	2	3	3	3	3	3	3	3	3	3
1	5	2	4	4	2	1	1	3	3	3	3	3	4	4	4	4	4	4	4	4	3	3	4	4	4	4	4	4	4	4	4	4	4	4	4	4	4	4	4	4	4
2	3	2	4	5	1	1	1	2	2	2	2	2	2	2	2	2	2	2	2	2	2	2	2	2	2	2	2	2	2	2	2	2	2	2	2	2	2	2	2	2	2
1	1	2	4	3	6	5	3	1	1	2	2	2	3	1	3	2	2	2	2	3	4	4	3	2	2	2	3	3	3	3	3	4	2	2	4	4	3	4	4	4	4
2	4	3	3	4	5	7	2	2	3	2	3	3	2	2	1	2	2	2	2	2	3	3	3	3	3	3	3	3	3	4	3	4	3	3	4	3	3	3	3	3	3
1	5	1	3	2	2	6	2	2	2	2	3	3	2	2	2	4	4	2	2	2	4	4	4	3	4	3	4	4	4	2	2	2	2	2	3	3	2	4	4	3	4
1	4	1	2	4	2	6	2	2	2	2	1	1	1	1	2	2	2	2	1	1	3	2	1	1	1	1	3	1	1	2	2	4	2	1	2	2	2	5	4	5	2
1	4	1	3	4	2	6	3	2	4	3	4	2	2	3	2	2	3	2	2	2	4	4	4	2	2	2	3	2	3	2	2	2	2	2	2	2	2	2	2	3	4
2	2	3	3	2	2	1	3	3	2	2	2	2	2	2	2	2	2	2	3	2	3	4	4	3	4	3	3	4	3	2	3	3	3	3	3	3	4	3	3	2	4
1	3	2	3	2	4	1	1	1	1	1	1	1	1	1	1	1	1	1	2	1	1	1	1	2	1	2	2	2	1	2	2	2	1	2	2	1	2	1	2	2	1
2	4	3	4	5	3	4	3	2	2	4	2	2	2	3	2	2	3	2	2	2	4	4	3	4	4	4	3	4	4	3	3	3	4	3	3	4	4	3	4	4	4
1	3	2	3	2	5	1	1	3	2	3	2	2	4	4	3	2	4	3	3	3	3	4	3	3	3	4	3	4	3	3	4	3	3	3	3	4	3	3	3	4	3
2	2	2	2	2	5	2	3	2	3	3	2	3	2	1	2	2	2	2	2	2	3	4	3	3	2	2	2	2	2	3	3	4	3	3	2	3	2	4	4	4	4
1	3	1	2	2	2	5	2	2	2	2	2	1	3	4	2	4	3	1	2	2	3	4	3	1	1	1	2	1	1	2	2	2	2	2	4	4	4	4	4	4	4
1	2	3	2	2	2	1	2	2	2	4	4	2	2	2	4	2	4	2	2	2	4	4	4	2	2	2	4	2	2	2	2	2	2	2	4	4	4	4	4	4	2
1	6	1	2	5	6	7	3	4	4	2	3	3	3	3	4	4	4	4	4	4	4	3	4	3	4	4	4	4	4	4	4	4	3	4	4	5	4	5	5	5	5
2	1	2	3	1	1	2	2	3	2	2	3	2	3	2	2	1	2	1	1	1	2	2	3	2	2	2	2	1	1	3	3	2	3	2	3	2	2	4	4	4	2
2	2	3	3	2	1	1	3	2	3	4	4	3	4	4	4	4	3	2	2	3	4	4	4	3	3	3	4	2	3	4	2	4	4	2	4	4	4	4	5	4	5
2	2	3	2	2	5	2	2	3	4	2	3	2	1	2	3	4	2	3	2	3	4	4	3	4	3	4	4	2	3	4	4	4	4	4	4	3	4	2	4	4	4
1	2	3	3	2	3	3	3	2	2	2	4	3	2	2	3	4	2	2	3	4	4	3	4	4	3	4	3	2	3	4	3	2	2	4	3	2	2	4	2	2	3
1	1	2	3	2	1	1	2	5	5	5	5	5	5	5	5	5	5	5	5	5	5	5	5	5	5	5	5	5	5	5	5	5	5	5	5	5	5	5	5	5	5
2	2	2	2	1	5	7	2	1	1	1	1	1	1	1	1	1	1	1	1	1	4	2	2	1	1	1	3	1	1	1	1	2	1	1	2	1	2	4	4	5	3
1	1	2	2	1	1	6	2	2	2	2	2	2	3	2	2	4	1	2	3	3	2	3	3	2	3	3	3	3	3	1	2	2	2	2	3	3	3	3	4	4	4
1	1	2	2	2	6	7	2	3	2	3	4	4	2	3	2	3	2	1	3	2	4	3	3	4	2	3	3	2	4	3	2	3	2	3	3	3	4	4	3	3	2
1	3	1	4	4	2	1	1	4	4	5	4	5	5	4	1	5	1	1	1	5	1	1	1	1	1	1	3	1	1	4	4	1	1	1	2	1	2	3	2	3	2
2	1	3	4	1	5	2	2	4	4	4	4	4	3	2	3	3	3	1	1	2	3	3	3	2	2	2	3	1	3	4	2	2	4	2	3	3	2	4	4	4	4
1	1	2	2	2	2	4	3	3	2	2	2	3	1	1	1	1	1	1	1	1	3	3	3	3	3	3	3	3	3	3	3	3	3	3	3	3	3	3	3	3	3
1	1	2	2	2	2	3	2	1	1	1	1	2	1	1	1	2	2	2	2	2	3	2	3	2	2	2	2	2	2	4	2	3	2	2	2	2	2	4	4	4	4
1	6	2	3	4	6	7	3	1	1	2	3	1	1	1	1	1	1	1	1	1	1	1	1	1	1	1	3	2	1	1	1	1	1	1	1	1	1	5	5	5	5
1	6	2	4	3	5	7	2	1	2	2	2	1	1	1	1	2	2	1	1	1	4	3	2	1	1	1	3	2	2	3	2	2	2	1	2	2	2	5	5	5	5
2	3	1	2	2	2	1	2	1	1	1	1	1	1	1	1	1	1	1	1	1	1	1	1	2	1	1	1	1	1	2	2	2	1	1	1	1	1	4	4	4	2
1	3	1	3	3	2	7	3	2	2	3	2	3	2	2	1	2	2	2	1	1	2	2	2	2	2	3	3	3	2	2	2	2	2	2	2	2	2	5	5	5	5
2	2	2	2	2	1	2	2	2	2	2	2	2	2	1	1	2	1	1	1	2	4	3	4	1	1	1	4	3	2	2	2	1	1	1	3	4	4	4	4	4	3
2	4	2	2	2	6	7	3	4	3	3	3	3	1	1	1	1	1	1	1	1	2	2	2	2	2	2	3	3	1	2	2	2	2	2	4	2	4	4	4	4	3
1	4	2	2	3	4	3	3	2	2	2	4	2	4	4	4	3	4	4	4	4	3	3	3	3	3	3	3	3	3	2	2	3	2	2	2	2	3	2	2	3	2
1	4	2	2	3	2	3	1	1	2	2	2	1	3	2	3	3	3	2	2	3	2	3	3	2	2	2	3	3	3	3	3	3	3	3	3	3	3	3	3	3	3
1	6	1	2	5	1	7	3	2	2	3	2	2	2	2	2	2	3	3	2	4	4	4	4	2	2	2	4	3	2	3	4	4	4	4	4	4	4	4	4	4	2
2	2	3	3	2	2	1	3	2	2	4	4	4	2	2	2	4	2	1	1	1	4	4	4	3	3	3	2	2	2	1	2	1	1	1	4	4	4	4	5	5	4
2	1	2	2	1	1	5	3	5	5	3	5	3	2	3	3	4	3	2	2	1	5	5	5	2	2	2	3	2	2	5	2	2	3	3	3	4	3	4	4	4	3
2	1	2	4	1	2	1	3	4	4	4	3	4	1	1	1	1	2	1	1	1	4	4	4	2	2	2	4	2	4	3	4	4	3	3	4	4	4	4	4	3	3
1	2	2	2	2	2	6	3	1	1	1	1	2	1	1	1	1	1	1	1	2	2	3	4	1	1	1	3	1	1	2	2	4	3	2	4	4	4	3	5	5	3
2	4	1	3	3	6	4	3	2	1	1	2	2	2	3	2	4	2	2	4	3	4	4	5	3	2	4	4	3	4	4	4	3	2	4	2	2	3	2	3	1	3
1	2	1	3	3	2	3	2	2	2	4	4	4	2	4	4	4	4	4	2	2	4	4	4	4	2	4	4	4	4	2	2	4	4	2	4	4	4	4	4	4	4
2	5	2	2	1	2	3	2	2	2	2	2	2	2	2	4	4	4	2	2	2	5	5	5	5	2	5	5	5	5	2	2	5	2	2	4	4	2	4	4	4	4
2	4	2	3	3	5	7	3	3	3	4	4	4	3	4	3	3	4	3	3	3	4	4	3	4	4	3	4	3	4	3	4	3	4	3	4	4	3	4	4	3	4
1	1	2	2	2	6	4	2	2	2	2	2	2	2	2	2	2	2	2	2	2	2	2	2	3	3	3	2	2	2	3	2	3	3	3	3	3	3	3	3	3	3
1	1	2	2	1	2	2	2	3	3	3	3	3	3	3	3	3	3	3	3	3	3	3	3	3	3	3	3	3	3	3	3	3	3	3	3	3	3	3	3	3	3
2	5	1	2	2	2	3	2	2	2	2	3	2	3	2	2	2	3	2	2	2	4	4	4	4	4	4	4	4	4	3	3	2	2	2	2	2	3	3	4	2	4
2	2	3	2	2	4	1	3	2	2	2	2	3	3	2	3	2	3	2	2	2	4	3	4	3	4	4	4	4	4	4	4	4	4	4	4	3	4	4	3	4	3
1	3	4	3	2	4	5	3	2	2	2	2	1	3	3	3	3	3	3	3	3	4	4	4	1	1	1	4	2	2	2	2	3	2	3	3	3	3	3	3	3	3
2	1	2	4	1	6	2	3	2	2	2	3	4	1	1	1	2	2	2	2	2	3	3	3	3	3	3	4	4	2	2	3	3	3	2	2	4	2	3	2	4	3
1	4	1	3	4	2	6	3	1	1	1	1	1	1	1	1	1	2	2	1	1	4	3	4	2	2	2	2	2	2	2	2	3	3	2	4	4	4	4	4	4	4
1	2	3	2	2	2	7	3	2	1	1	1	2	1	1	2	1	2	1	1	1	2	2	2	1	1	1	1	2	1	1	1	2	1	2	2	2	1	3	2	4	4
1	3	2	2	3	2	6	3	2	2	2	1	2	2	2	2	2	2	2	2	2	3	3	2	2	3	2	3	2	3	2	2	2	2	2	3	3	3	4	4	4	4
2	6	3	2	5	5	2	2	1	1	1	1	1	1	1	1	1	2	2	2	2	4	4	4	2	4	3	4	4	4	2	2	2	2	2	2	2	2	2	2	4	3
2	1	2	2	1	6	7	2	1	1	1	1	1	1	2	2	2	1	2	1	1	4	2	3	1	3	2	2	2	2	2	3	2	3	2	2	4	3	3	4	4	3
1	1	2	2	1	2	2	2	2	2	2	2	2	3	2	3	2	3	2	3	2	2	3	2	2	3	2	2	3	2	3	3	3	2	3	3	2	3	3	3	2	3
2	2	2	2	3	2	5	3	1	1	1	1	1	1	1	1	1	3	2	2	1	2	4	2	2	1	1	1	1	1	2	2	2	2	2	2	2	2	4	4	4	3
1	2	2	2	2	1	6	2	2	2	2	2	1	2	1	2	1	1	1	1	1	3	2	4	2	2	3	4	2	4	2	2	2	2	2	2	2	1	4	4	4	4
2	2	2	2	3	2	3	2	1	1	1	2	1	1	1	1	1	1	1	3	1	3	4	2	1	1	1	2	2	2	1	1	1	1	2	2	3	2	3	4	4	4
2	3	2	2	2	2	7	2	3	2	2	3	2	1	1	1	2	2	2	2	2	4	2	3	2	2	1	3	2	3	2	2	2	1	1	2	1	2	4	4	4	4
1	4	2	3	4	1	6	3	1	1	1	1	1	1	3	2	1	1	1	2	1	2	1	2	1	1	1	4	1	1	2	1	1	1	1	4	4	2	4	4	4	2
1	1	2	2	1	2	2	3	1	2	2	2	2	1	2	2	1	2	2	1	2	3	3	2	3	2	3	2	3	3	2	3	2	2	2	2	3	2	3	2	3	2
1	2	2	2	2	2	3	3	1	2	2	1	1	1	2	1	2	1	1	2	1	4	4	5	5	4	5	2	5	5	5	4	4	5	4	5	4	5	4	5	4	4
1	1	2	2	1	6	2	2	3	2	4	4	4	3	4	3	3	3	4	4	3	3	3	3	3	3	4	4	4	3	4	4	4	3	3	4	4	4	3	4	4	4
1	2	2	2	2	2	3	2	2	2	2	2	2	2	2	2	2	1	1	1	1	2	2	2	2	2	2	2	2	2	2	2	2	2	2	2	2	2	2	2	2	2
1	7	4	2	5	5	2	2	1	4	1	5	5	2	2	2	2	2	2	2	2	4	4	4	2	2	2	2	2	2	2	2	2	2	2	2	2	2	2	2	2	2
1	6	2	3	4	1	6	3	1	1	1	1	1	3	3	3	4	3	2	3	2	3	2	3	3	3	3	4	4	4	2	2	2	2	2	1	1	2	4	4	4	4
1	5	4	3	1	5	2	3	1	1	1	1	1	1	1	1	1	1	1	1	1	4	3	4	3	4	3	4	3	4	2	1	1	2	1	1	1	1	4	5	5	5
2	4	3	2	2	1	7	2	1	2	1	2	1	1	1	1	1	1	1	2	1	3	4	4	1	1	1	3	2	2	3	2	2	3	3	2	2	2	4	4	4	3
2	5	2	2	5	1	7	1	2	2	3	4	3	1	2	2	2	2	1	2	2	3	3	2	3	2	3	4	2	3	4	2	2	4	3	1	2	2	3	2	2	3
2	7	1	3	4	1	7	2	2	2	3	2	2	1	1	1	2	3	1	4	1	4	4	4	1	1	2	4	1	1	5	3	2	4	4	4	2	4	4	3	4	4
2	5	2	3	4	1	7	1	1	2	2	1	1	1	1	1	1	1	1	1	1	4	4	4	2	1	1	3	2	2	3	2	3	2	2	2	1	2	4	4	4	3
2	3	2	3	1	1	7	3	1	1	1	1	1	1	1	1	1	1	1	1	1	2	2	2	2	2	1	4	2	3	2	2	2	2	2	2	2	2	2	4	4	4
1	4	1	2	1	1	7	3	2	2	1	1	1	1	1	1	2	1	1	1	2	4	4	4	1	2	1	3	1	2	3	3	3	4	2	5	5	2	4	4	4	4
2	4	2	4	5	2	3	3	1	1	1	1	1	1	2	2	3	2	2	3	3	4	4	4	3	3	3	3	3	4	3	2	2	4	2	5	5	3	4	4	4	4
2	2	2	4	2	2	1	3	1	2	2	2	1	1	3	2	1	1	1	2	2	2	2	1	1	1	1	1	1	2	2	2	2	2	1	1	1	1	4	4	5	5
2	3	3	4	2	2	3	3	2	2	2	2	4	2	2	2	2	2	2	2	2	4	4	3	2	2	2	4	3	3	4	4	4	4	4	4	4	3	4	4	4	4
2	3	2	2	3	5	1	2	1	4	3	4	2	1	3	1	2	4	1	4	4	4	4	4	4	4	4	4	4	4	4	4	4	4	4	4	4	4	4	3	3	4
1	3	2	2	2	6	7	2	2	2	2	2	2	2	2	2	2	2	3	3	3	2	3	3	3	3	4	4	4	4	3	3	3	3	3	3	4	4	3	3	4	3
1	2	3	3	2	6	7	2	4	2	4	5	3	1	1	1	1	1	1	1	1	1	1	1	2	2	2	2	2	2	2	2	2	2	2	2	2	2	2	3	3	3
2	3	2	3	2	1	3	3	2	1	1	1	1	1	1	1	1	1	1	1	1	4	3	3	3	3	3	3	3	3	2	2	2	2	2	4	4	4	4	4	4	4
1	2	2	2	2	6	7	1	3	3	2	3	2	2	2	2	2	2	2	2	3	2	2	2	2	2	2	4	4	4	2	2	3	4	4	4	4	4	3	4	4	4
2	1	3	2	2	6	7	2	1	2	2	2	2	1	1	1	1	1	1	1	1	4	4	3	2	2	2	2	2	2	3	2	2	2	2	2	2	2	4	4	4	2
1	2	2	2	2	6	7	3	1	1	2	2	1	1	1	2	3	2	1	2	3	4	5	5	2	1	3	4	2	4	2	1	2	1	1	3	2	1	4	5	5	4
1	2	2	2	2	2	1	1	1	1	1	1	1	1	1	1	3	1	2	1	1	4	4	3	1	2	2	2	2	2	2	2	2	2	2	3	2	3	3	4	4	4
1	2	2	2	2	6	7	3	1	1	2	2	1	1	1	1	2	2	1	1	1	4	2	2	2	2	2	2	2	2	2	2	2	2	2	2	2	2	4	4	4	4
1	2	2	2	1	6	5	2	1	1	1	1	1	1	1	1	1	2	2	2	2	4	3	3	2	2	2	4	4	2	4	4	4	4	2	4	4	3	4	4	4	4
2	4	2	2	3	6	7	2	2	1	2	1	2	1	1	2	2	2	2	1	1	2	2	4	2	2	2	4	2	2	4	2	4	4	3	2	2	4	4	4	4	4
2	2	3	2	2	6	7	2	2	2	3	3	1	2	1	1	3	2	2	1	3	4	4	4	3	4	2	4	4	3	4	3	2	3	3	2	2	2	2	4	4	4
1	3	2	3	1	6	7	2	1	1	3	4	3	2	1	4	3	4	2	1	3	5	5	5	4	3	4	4	5	4	4	3	3	4	3	5	5	2	2	4	2	2
1	3	3	2	3	2	1	1	2	2	4	4	3	3	3	4	3	4	4	3	3	4	4	4	4	2	3	4	4	3	4	4	4	4	4	4	4	3	4	4	4	4
2	3	2	2	4	6	7	3	2	2	2	5	3	3	4	2	3	3	3	3	3	5	5	5	4	4	4	4	4	4	4	4	5	4	3	4	4	4	4	4	4	3
1	1	2	2	1	1	7	2	3	2	4	4	3	2	2	2	3	2	2	3	4	4	4	3	2	2	2	3	2	2	2	2	2	2	2	3	2	2	4	2	4	4
2	1	2	2	2	2	3	3	4	2	2	2	2	2	2	2	2	3	2	2	2	3	4	4	2	2	2	2	2	2	4	4	4	4	4	4	4	4	4	3	2	2
1	3	2	3	3	2	6	2	1	1	1	1	1	1	1	1	1	1	1	1	1	1	2	2	2	2	2	2	2	2	2	3	4	2	2	3	4	1	4	4	4	4
1	3	2	2	3	2	4	2	3	1	1	4	2	4	1	1	5	4	2	4	1	3	3	3	3	3	3	3	3	3	3	3	3	3	3	3	3	3	3	3	3	3
2	1	2	2	2	1	2	2	2	2	4	1	4	2	2	2	4	2	1	2	1	2	2	2	1	2	2	2	2	2	2	2	2	2	2	4	4	2	4	4	4	4
