# Supplementary material for: The effect of error aversion climate on impoverished leadership
Source: Front Psychol. 2025 Apr 15;16:1503447. doi: 10.3389/fpsyg.2025.1503447 (PMC12038752; doi:10.3389/fpsyg.2025.1503447)
Supplement: Supplementary file 3 [file Table_3.xlsx]

## Sheet: Sheet1
	Standardized Factor Loadings	Error Aversion Climate	Moral Disengagement	Ego Depletion	Prevention Regulatory Focus	Promotion Regulatory Focus	XX	<-->	MM	0.61
LD5	0.783	0.366444	0.47763	0.3915	0.270135	-0.021141	XX	<-->	YY	0.468
LD4	0.759	0.355212	0.46299	0.3795	0.261855	-0.020493	XX	<-->	MMM	0.5
LD3	0.808	0.378144	0.49288	0.404	0.27876	-0.021816	XX	<-->	WW	0.345
LD2	0.78	0.36504	0.4758	0.39	0.2691	-0.02106	XX	<-->	CCC	-0.027
LD1	0.747	0.349596	0.45567	0.3735	0.257715	-0.020169	MM	<-->	YY	0.679
DD1	0.75	0.50925		0.41775	0.3045	-0.00675	MM	<-->	MMM	0.557
DD2	0.732	0.497028		0.407724	0.297192	-0.006588	MM	<-->	WW	0.406
DD3	0.767	0.520793		0.427219	0.311402	-0.006903	MM	<-->	CCC	-0.009
DD4	0.671	0.455609		0.373747	0.272426	-0.006039	YY	<-->	MMM	0.527
DD5	0.763	0.518077		0.424991	0.309778	-0.006867	YY	<-->	WW	0.408
DD6	0.797	0.541163		0.443929	0.323582	-0.007173	YY	<-->	CCC	0.048
DD7	0.739	0.501781		0.411623	0.300034	-0.006651	MMM	<-->	WW	0.672
DD8	0.74	0.50246		0.41218	0.30044	-0.00666	MMM	<-->	CCC	0.027
CC11	0.799			0.421073	0.325992	0.038352	WW	<-->	CCC	0.223
CC10	0.797			0.420019	0.325176	0.038256
CC9	0.651			0.343077	0.265608	0.031248
CC8	0.786			0.414222	0.320688	0.037728
CC7	0.667			0.351509	0.272136	0.032016
CC6	0.752			0.396304	0.306816	0.036096
CC4	0.483			0.254541	0.197064	0.023184
CC3	0.456			0.240312	0.186048	0.021888
CC2	0.462			0.243474	0.188496	0.022176
ZW1	0.784				0.526848	0.021168
ZW2	0.847				0.569184	0.022869
ZW3	0.81				0.54432	0.02187
ZW4	0.859				0.577248	0.023193
ZW5	0.842				0.565824	0.022734
FY3	0.539					0.120197
FY2	0.874					0.194902
FY1	0.927					0.206721
CJ1	0.594
CJ2	0.844
CJ3	0.778
CJ4	0.596
